# Supplementary material for: 4,6-Dibromo­isophthalic acid monohydrate
Source: Acta Crystallogr Sect E Struct Rep Online. 2012 Aug 4;68(Pt 9):o2642. doi: 10.1107/S1600536812033892 (PMC3435670; doi:10.1107/S1600536812033892)
Supplement: Supplementary file 1 [file e-68-o2642-sup1.cif]

##############################################################################
#                                                                            #
# This CIF contains the data in a paper accepted for publication in          #
# Acta Crystallographica Section E. It conforms to the requirements of       #
# Notes for Authors for Acta Crystallographica Section E, and has been       #
# peer reviewed under the auspices of the IUCr Commission on Journals.       #
#                                                                            #
# Full details of the Crystallographic Information File format               #
# are given in the paper "The Crystallographic Information File (CIF):       #
# a New Standard Archive File for Crystallography" by S. R. Hall, F. H.      #
# Allen and I. D. Brown [Acta Cryst. (1991), A47, 655-685].                  #
#                                                                            #
# The current version of the core CIF dictionary is obtainable from          #
# ftp://ftp.iucr.org/pub/cif_core.dic.                                       #
#                                                                            #
# Software is freely available for graphical display of the structure(s)     #
# in this CIF. For information consult the CIF software page                 #
# http://www.iucr.org/resources/cif/software.                                #
#                                                                            #
# This file may be used for bona fide research purposes within the           #
# scientific community so long as proper attribution is given to the journal # 
# article from which it was obtained.                                        #
#                                                                            #
##############################################################################
data_I
_audit_creation_method     SHELXL97
_chemical_name_systematic     '4,6-Dibromoisophthalic acid monohydrate'
_chemical_name_common     ?
_chemical_formula_moiety     'C8 H4 Br2 O4, H2 O'
_chemical_formula_sum     'C8 H6 Br2 O5'
_chemical_formula_iupac     'C8 H4 Br2 O4, H2 O'
_chemical_formula_weight     341.95
_chemical_melting_point_gt     441
_chemical_melting_point_lt     443
_symmetry_cell_setting     monoclinic
_symmetry_space_group_name_H-M     'P 21/c'
_symmetry_space_group_name_Hall     '-P 2ybc'
loop_
    _symmetry_equiv_pos_as_xyz
    'x, y, z'
    '-x, y+1/2, -z+1/2'
    '-x, -y, -z'
    'x, -y-1/2, z-1/2'
_cell_length_a     3.8740(8)
_cell_length_b     17.366(4)
_cell_length_c     15.710(3)
_cell_angle_alpha     90.00
_cell_angle_beta     90.91(3)
_cell_angle_gamma     90.00
_cell_volume     1056.8(4)
_cell_formula_units_Z     4
_cell_measurement_reflns_used     25
_cell_measurement_theta_min     10
_cell_measurement_theta_max     14
_cell_measurement_temperature     293(2)
_exptl_crystal_description     rodlike
_exptl_crystal_colour     colourless
_exptl_crystal_size_max     0.30
_exptl_crystal_size_mid     0.05
_exptl_crystal_size_min     0.05
_exptl_crystal_density_diffrn     2.149
_exptl_crystal_density_meas     ?
_exptl_crystal_density_method     'not measured'
_exptl_crystal_F_000     656
_exptl_absorpt_coefficient_mu     7.668
_exptl_absorpt_correction_type     psi-scan
_exptl_absorpt_process_details     '(North <i>et al.</i>, 1968)'
_exptl_absorpt_correction_T_min     0.2069
_exptl_absorpt_correction_T_max     0.7004
_exptl_special_details     ?
_diffrn_ambient_temperature     293(2)
_diffrn_radiation_type     MoK\a
_diffrn_radiation_wavelength     0.71073
_diffrn_radiation_source     'fine-focus sealed tube'
_diffrn_radiation_monochromator     graphite
_diffrn_measurement_device_type     'Enraf--Nonius CAD-4'
_diffrn_measurement_method     \w/2\q
_diffrn_detector_area_resol_mean     ?
_diffrn_reflns_number     2206
_diffrn_reflns_av_R_equivalents     0.0511
_diffrn_reflns_av_sigmaI/netI     0.1320
_diffrn_reflns_theta_min     1.75
_diffrn_reflns_theta_max     25.17
_diffrn_reflns_theta_full     25.17
_diffrn_measured_fraction_theta_max     0.999
_diffrn_measured_fraction_theta_full     0.999
_diffrn_reflns_limit_h_min     -4
_diffrn_reflns_limit_h_max     4
_diffrn_reflns_limit_k_min     0
_diffrn_reflns_limit_k_max     20
_diffrn_reflns_limit_l_min     0
_diffrn_reflns_limit_l_max     18
_diffrn_standards_number     3
_diffrn_standards_interval_count     200
_diffrn_standards_interval_time     2
_diffrn_standards_decay_%     0
_refine_special_details     ?
_reflns_number_total     1910
_reflns_number_gt     1109
_reflns_threshold_expression     I>2\s(I)
_refine_ls_structure_factor_coef     Fsqd
_refine_ls_matrix_type     full
_refine_ls_R_factor_all     0.1173
_refine_ls_R_factor_gt     0.0540
_refine_ls_wR_factor_gt     0.0762
_refine_ls_wR_factor_ref     0.0894
_refine_ls_goodness_of_fit_ref     0.992
_refine_ls_restrained_S_all     0.992
_refine_ls_number_reflns     1910
_refine_ls_number_parameters     136
_refine_ls_number_restraints     0
_refine_ls_number_constraints     0
_refine_ls_hydrogen_treatment     constr
_refine_ls_weighting_scheme     calc
_refine_ls_weighting_details
                   'calc w=1/[\s^2^(Fo^2^)+(0.02P)^2^] where P=(Fo^2^+2Fc^2^)/3'
_atom_sites_solution_hydrogens     geom
_atom_sites_solution_primary     direct
_atom_sites_solution_secondary     difmap
_refine_ls_shift/su_max     0.000
_refine_ls_shift/su_mean     0.000
_refine_diff_density_max     0.629
_refine_diff_density_min     -0.503
_refine_ls_extinction_method     none
_refine_ls_extinction_coef     ?
loop_
    _atom_type_symbol
    _atom_type_description
    _atom_type_scat_dispersion_real
    _atom_type_scat_dispersion_imag
    _atom_type_scat_source
    'C' 'C' 0.0033 0.0016
                         'International Tables Vol C Tables 4.2.6.8 and 6.1.1.4'
    'H' 'H' 0.0000 0.0000
                         'International Tables Vol C Tables 4.2.6.8 and 6.1.1.4'
    'O' 'O' 0.0106 0.0060
                         'International Tables Vol C Tables 4.2.6.8 and 6.1.1.4'
    'Br' 'Br' -0.2901 2.4595
                         'International Tables Vol C Tables 4.2.6.8 and 6.1.1.4'
_computing_data_collection     'CAD-4 Software (Enraf--Nonius, 1985)'
_computing_cell_refinement     'CAD-4 Software (Enraf--Nonius, 1985)'
_computing_data_reduction     'XCAD4 (Harms & Wocadlo, 1995)'
_computing_structure_solution     'SHELXS97 (Sheldrick, 2008)'
_computing_structure_refinement     'SHELXL97 (Sheldrick, 2008)'
_computing_molecular_graphics     'SHELXTL (Sheldrick, 2008)'
_computing_publication_material     'SHELXTL (Sheldrick, 2008)'
loop_
    _atom_site_type_symbol
    _atom_site_label
    _atom_site_fract_x
    _atom_site_fract_y
    _atom_site_fract_z
    _atom_site_U_iso_or_equiv
    _atom_site_adp_type
    _atom_site_calc_flag
    _atom_site_refinement_flags
    _atom_site_occupancy
    _atom_site_symmetry_multiplicity
    _atom_site_disorder_assembly
    _atom_site_disorder_group
    O OW 0.6960(16) 0.0557(3) -0.0592(4) 0.079(2) Uani d . 1 1 . .
    H HWB 0.8013 0.0536 -0.0114 0.094 Uiso d R 1 1 . .
    H HWA 0.6946 0.0116 -0.0828 0.094 Uiso d R 1 1 . .
    Br Br1 -0.1479(2) 0.52659(5) -0.24930(5) 0.0486(3) Uani d . 1 1 . .
    O O1 0.6060(18) 0.2282(4) -0.0212(4) 0.073(2) Uani d . 1 1 . .
    C C1 -0.041(2) 0.3595(5) -0.3421(5) 0.041(2) Uani d . 1 1 . .
    Br Br2 0.3840(2) 0.38158(6) 0.03673(5) 0.0473(3) Uani d . 1 1 . .
    C C2 0.4568(19) 0.2307(5) -0.0891(5) 0.0314(19) Uani d . 1 1 . .
    O O2 0.4320(16) 0.1710(3) -0.1373(4) 0.071(2) Uani d . 1 1 . .
    H H2A 0.5248 0.1342 -0.1136 0.107 Uiso calc R 1 1 . .
    C C3 0.0622(17) 0.3658(4) -0.2523(5) 0.0297(19) Uani d . 1 1 . .
    O O3 -0.0053(17) 0.4099(4) -0.3936(4) 0.070(2) Uani d . 1 1 . .
    C C4 0.1931(18) 0.3018(5) -0.2089(5) 0.034(2) Uani d . 1 1 . .
    H H4A 0.2057 0.2556 -0.2385 0.041 Uiso calc R 1 1 . .
    O O4 -0.1724(15) 0.2937(4) -0.3616(3) 0.0598(18) Uani d . 1 1 . .
    H H4B -0.2295 0.2935 -0.4121 0.090 Uiso calc R 1 1 . .
    C C5 0.3038(18) 0.3022(5) -0.1261(4) 0.0294(19) Uani d . 1 1 . .
    C C6 0.2627(17) 0.3713(5) -0.0796(4) 0.0315(19) Uani d . 1 1 . .
    C C7 0.1313(18) 0.4354(5) -0.1184(5) 0.036(2) Uani d . 1 1 . .
    H H7A 0.1089 0.4807 -0.0873 0.043 Uiso calc R 1 1 . .
    C C8 0.0319(18) 0.4341(4) -0.2022(4) 0.0293(18) Uani d . 1 1 . .
loop_
    _atom_site_aniso_label
    _atom_site_aniso_U_11
    _atom_site_aniso_U_22
    _atom_site_aniso_U_33
    _atom_site_aniso_U_12
    _atom_site_aniso_U_13
    _atom_site_aniso_U_23
    OW 0.131(6) 0.051(4) 0.053(4) 0.036(4) -0.027(4) -0.007(4)
    Br1 0.0605(6) 0.0433(5) 0.0422(5) 0.0132(5) 0.0028(4) 0.0097(5)
    O1 0.131(6) 0.049(4) 0.039(4) 0.029(4) -0.031(4) 0.003(3)
    C1 0.057(6) 0.040(6) 0.027(5) -0.004(5) -0.007(4) 0.006(5)
    Br2 0.0647(6) 0.0517(6) 0.0254(4) 0.0066(5) -0.0047(4) -0.0072(5)
    C2 0.036(5) 0.039(5) 0.019(4) 0.000(4) 0.003(4) 0.001(4)
    O2 0.126(6) 0.038(4) 0.050(4) 0.023(4) -0.025(4) -0.006(4)
    C3 0.029(5) 0.032(5) 0.028(4) 0.004(4) 0.000(3) 0.000(4)
    O3 0.125(6) 0.061(5) 0.024(3) -0.023(4) -0.011(3) 0.006(4)
    C4 0.039(5) 0.025(4) 0.038(5) -0.002(4) 0.002(4) -0.003(4)
    O4 0.097(5) 0.056(5) 0.026(3) -0.024(4) -0.014(3) 0.005(3)
    C5 0.035(5) 0.031(5) 0.022(4) 0.000(4) 0.007(4) 0.002(4)
    C6 0.038(5) 0.037(5) 0.020(4) 0.001(4) 0.005(3) 0.004(4)
    C7 0.037(5) 0.036(5) 0.034(5) 0.002(4) 0.001(4) -0.005(4)
    C8 0.038(5) 0.026(4) 0.024(4) 0.001(4) 0.003(3) 0.007(4)
_geom_special_details     ?
loop_
    _geom_bond_atom_site_label_1
    _geom_bond_atom_site_label_2
    _geom_bond_site_symmetry_2
    _geom_bond_distance
    _geom_bond_publ_flag
    OW HWB . 0.8500 ?
    OW HWA . 0.8502 ?
    Br1 C8 . 1.896(7) ?
    O1 C2 . 1.205(9) ?
    C1 O3 . 1.201(9) ?
    C1 O4 . 1.285(10) ?
    C1 C3 . 1.465(10) ?
    Br2 C6 . 1.888(7) ?
    C2 O2 . 1.287(9) ?
    C2 C5 . 1.491(10) ?
    O2 H2A . 0.8200 ?
    C3 C4 . 1.394(10) ?
    C3 C8 . 1.430(10) ?
    C4 C5 . 1.363(9) ?
    C4 H4A . 0.9300 ?
    O4 H4B . 0.8200 ?
    C5 C6 . 1.414(10) ?
    C6 C7 . 1.363(10) ?
    C7 C8 . 1.367(10) ?
    C7 H7A . 0.9300 ?
loop_
    _geom_angle_atom_site_label_1
    _geom_angle_atom_site_label_2
    _geom_angle_atom_site_label_3
    _geom_angle_site_symmetry_1
    _geom_angle_site_symmetry_3
    _geom_angle
    _geom_angle_publ_flag
    HWB OW HWA . . 110.2 ?
    O3 C1 O4 . . 122.5(7) ?
    O3 C1 C3 . . 124.2(8) ?
    O4 C1 C3 . . 113.3(8) ?
    O1 C2 O2 . . 121.4(8) ?
    O1 C2 C5 . . 123.9(8) ?
    O2 C2 C5 . . 114.6(6) ?
    C2 O2 H2A . . 109.5 ?
    C4 C3 C8 . . 115.1(6) ?
    C4 C3 C1 . . 120.2(7) ?
    C8 C3 C1 . . 124.7(7) ?
    C5 C4 C3 . . 124.7(8) ?
    C5 C4 H4A . . 117.7 ?
    C3 C4 H4A . . 117.7 ?
    C1 O4 H4B . . 109.5 ?
    C4 C5 C6 . . 117.4(7) ?
    C4 C5 C2 . . 119.0(7) ?
    C6 C5 C2 . . 123.6(6) ?
    C7 C6 C5 . . 120.4(7) ?
    C7 C6 Br2 . . 116.2(6) ?
    C5 C6 Br2 . . 123.4(6) ?
    C6 C7 C8 . . 121.0(8) ?
    C6 C7 H7A . . 119.5 ?
    C8 C7 H7A . . 119.5 ?
    C7 C8 C3 . . 121.3(7) ?
    C7 C8 Br1 . . 117.3(6) ?
    C3 C8 Br1 . . 121.4(5) ?
loop_
    _geom_torsion_atom_site_label_1
    _geom_torsion_atom_site_label_2
    _geom_torsion_atom_site_label_3
    _geom_torsion_atom_site_label_4
    _geom_torsion_site_symmetry_1
    _geom_torsion_site_symmetry_2
    _geom_torsion_site_symmetry_3
    _geom_torsion_site_symmetry_4
    _geom_torsion
    _geom_torsion_publ_flag
    O3 C1 C3 C4 . . . . -144.6(9) ?
    O4 C1 C3 C4 . . . . 34.9(11) ?
    O3 C1 C3 C8 . . . . 37.0(13) ?
    O4 C1 C3 C8 . . . . -143.5(8) ?
    C8 C3 C4 C5 . . . . -3.2(11) ?
    C1 C3 C4 C5 . . . . 178.2(7) ?
    C3 C4 C5 C6 . . . . 4.1(11) ?
    C3 C4 C5 C2 . . . . -176.5(7) ?
    O1 C2 C5 C4 . . . . 169.0(8) ?
    O2 C2 C5 C4 . . . . -8.0(10) ?
    O1 C2 C5 C6 . . . . -11.7(13) ?
    O2 C2 C5 C6 . . . . 171.3(7) ?
    C4 C5 C6 C7 . . . . -2.9(11) ?
    C2 C5 C6 C7 . . . . 177.8(7) ?
    C4 C5 C6 Br2 . . . . 177.5(5) ?
    C2 C5 C6 Br2 . . . . -1.9(10) ?
    C5 C6 C7 C8 . . . . 1.0(12) ?
    Br2 C6 C7 C8 . . . . -179.3(6) ?
    C6 C7 C8 C3 . . . . -0.1(12) ?
    C6 C7 C8 Br1 . . . . 179.9(6) ?
    C4 C3 C8 C7 . . . . 1.0(11) ?
    C1 C3 C8 C7 . . . . 179.5(7) ?
    C4 C3 C8 Br1 . . . . -178.9(5) ?
    C1 C3 C8 Br1 . . . . -0.4(11) ?
loop_
    _geom_hbond_atom_site_label_D
    _geom_hbond_atom_site_label_H
    _geom_hbond_atom_site_label_A
    _geom_hbond_site_symmetry_A
    _geom_hbond_distance_DH
    _geom_hbond_distance_HA
    _geom_hbond_distance_DA
    _geom_hbond_angle_DHA
    _geom_hbond_publ_flag
    O2 H2A OW . 0.8200 1.7400 2.554(8) 176.00 yes
    O4 H4B O1 4_465 0.8200 1.8600 2.665(8) 168.00 yes
    OW HWB O3 4_666 0.8500 2.0800 2.893(9) 159.00 yes
    OW HWA O3 2_644 0.8500 2.1700 2.903(9) 144.00 yes
    C4 H4A O2 . 0.9300 2.3300 2.692(10) 103.00 no
data_global
_journal_date_recd_electronic     2012-07-22
_journal_date_accepted     2012-07-29
_journal_name_full     'Acta Crystallographica, Section E'
_journal_year     2012
_journal_volume     68
_journal_issue      9
_journal_page_first     o2642
_journal_page_last     o2642
_journal_paper_category     QO
_journal_paper_doi     10.1107/S1600536812033892
_journal_coeditor_code     BH2450
_publ_contact_author_name     'Bao-fen Ye'
_publ_contact_author_address
;
'Bao-fen Ye'
 Department of Analytical Chemistry
 China Pharmaceutical University
 Nanjing 210096
 People's Republic of China
;
_publ_contact_author_email     baofenye@yahoo.com.cn
_publ_contact_author_fax     86-25-83530135
_publ_contact_author_phone     86-25-83530135
_publ_section_title
;
4,6-Dibromoisophthalic acid monohydrate
;
loop_
    _publ_author_name
    _publ_author_footnote
    _publ_author_address
    'Ye, Bao-fen' .
;
Department of Analytical Chemistry
China Pharmaceutical University
Nanjing 210096
People's Republic of China
;
