# Supplementary material for: 4,6-Dibromo­isophthalic acid monohydrate
Source: Acta Crystallogr Sect E Struct Rep Online. 2012 Aug 4;68(Pt 9):o2642. doi: 10.1107/S1600536812033892 (PMC3435670; doi:10.1107/S1600536812033892)
Supplement: Supplementary file 2 [file e-68-o2642-Isup2.hkl]

# 
# h,k,l, Fc-squared, Fo-squared, sigma(Fo-squared) and status flag 
# 
data_I
_shelx_title ' S in P2(1)/c' 
_shelx_refln_list_code          4 
_shelx_F_calc_maximum      240.88 
_exptl_crystal_F_000       656.00 
_reflns_d_resolution_high  0.8355 
 
loop_ 
 _symmetry_equiv_pos_as_xyz 
 'x, y, z' 
 '-x, y+1/2, -z+1/2' 
 '-x, -y, -z' 
 'x, -y-1/2, z-1/2' 
 
_cell_length_a     3.8740 
_cell_length_b    17.3660 
_cell_length_c    15.7100 
_cell_angle_alpha  90.000 
_cell_angle_beta   90.910 
_cell_angle_gamma  90.000 
 
_shelx_F_squared_multiplier     1.000 
 
loop_ 
 _refln_index_h 
 _refln_index_k 
 _refln_index_l 
 _refln_F_squared_calc 
 _refln_F_squared_meas 
 _refln_F_squared_sigma 
 _refln_observed_status 
   1   0   0      271.72      235.43     44.44 o 
   2   0   0       16.28        3.95     68.67 o 
   3   0   0      155.00      166.91     98.71 o 
   4   0   0      850.28      772.23    151.48 o 
   1   1   0     7681.72     7501.88    110.67 o 
   2   1   0     1494.11     1573.30    100.44 o 
   3   1   0      619.71      695.52    123.87 o 
   4   1   0       10.33      166.58    140.87 o 
   0   2   0     4903.78     5069.33     54.89 o 
   1   2   0    11445.84    11876.03    134.45 o 
   2   2   0      157.89      197.49     63.06 o 
   3   2   0      704.92      802.81    131.35 o 
   4   2   0      360.98      592.31    147.59 o 
   1   3   0    10812.25    10147.96    128.67 o 
   2   3   0        6.78       17.32     61.27 o 
   3   3   0     1627.23     1512.52    127.51 o 
   4   3   0        7.85      110.26    143.98 o 
   0   4   0     1175.72     1273.82     45.09 o 
   1   4   0     4816.20     4817.53     96.18 o 
   2   4   0     1341.38     1466.79     92.11 o 
   3   4   0     3693.09     3641.66    167.89 o 
   4   4   0        2.20       96.39    120.51 o 
   1   5   0      239.69      298.55     45.04 o 
   2   5   0    10072.86     9914.30    187.43 o 
   3   5   0       16.37       98.77     98.77 o 
   4   5   0       61.30      164.55    118.64 o 
   0   6   0       12.08        4.84     33.89 o 
   1   6   0      576.11      583.59     55.87 o 
   2   6   0      742.61      797.10     80.59 o 
   3   6   0      503.20      436.08    109.80 o 
   4   6   0        6.09       16.21    112.08 o 
   1   7   0      268.01      349.53     55.76 o 
   2   7   0     9516.78     9061.39    189.37 o 
   3   7   0       71.82      125.16     94.46 o 
   4   7   0       12.53      151.16    113.34 o 
   0   8   0     4076.13     4037.20    106.42 o 
   1   8   0     2404.51     2362.59     96.04 o 
   2   8   0       26.76       72.59     72.59 o 
   3   8   0      126.72      196.12     89.67 o 
   4   8   0      130.41       10.15    116.03 o 
   1   9   0     5384.59     5605.70    142.37 o 
   2   9   0     1145.60      997.71     99.93 o 
   3   9   0      316.09      332.70    100.45 o 
   4   9   0       66.00      148.24    109.64 o 
   0  10   0      207.25      305.40     65.48 o 
   1  10   0      577.90      567.13     79.48 o 
   2  10   0      149.22      185.48     84.56 o 
   3  10   0        2.78       36.31    102.88 o 
   4  10   0        0.30      198.63    108.65 o 
   1  11   0     7399.65     7314.40    185.99 o 
   2  11   0        8.60       85.22     86.94 o 
   3  11   0      238.27      232.83    107.80 o 
   0  12   0     7968.23     8306.74    197.06 o 
   1  12   0       96.75       47.42     94.84 o 
   2  12   0       97.77       47.83     98.12 o 
   3  12   0       12.53       43.07    106.48 o 
   1  13   0      605.53      704.20    102.11 o 
   2  13   0      788.50      535.26    130.10 o 
   3  13   0        2.25       44.26    108.73 o 
   0  14   0     1156.72     1142.73    121.28 o 
   1  14   0      227.70      308.07     98.44 o 
   2  14   0        0.45       54.65    105.50 o 
   3  14   0       91.95      118.32    118.32 o 
   1  15   0       26.47       57.90    113.75 o 
   2  15   0     1134.96      923.82    143.52 o 
   3  15   0      189.17      164.74    117.85 o 
   0  16   0       30.89       80.62    115.13 o 
   1  16   0      815.34      925.87    151.46 o 
   2  16   0        7.94      126.09    126.09 o 
   1  17   0      466.17      510.79    144.43 o 
   2  17   0       40.02       58.56    133.47 o 
   0  18   0      205.93      104.81    149.37 o 
   1  18   0     1468.26     1326.12    187.29 o 
   2  18   0      128.02      115.66    136.82 o 
   1  19   0      143.21      103.93    154.11 o 
   0  20   0     1133.13     1123.53    181.38 o 
   1  20   0        0.32      122.79    156.02 o 
  -4   1   1      811.99      638.30    113.52 o 
  -3   1   1      834.81      607.77     91.28 o 
  -2   1   1     1891.96     1596.54     80.21 o 
  -1   1   1      498.67      578.66     37.31 o 
   0   1   1     3256.51     3463.52   1266.84 o 
   1   1   1    15367.92    14048.37    175.16 o 
   2   1   1     2424.47     2218.76    118.71 o 
   3   1   1       29.38      111.26    103.57 o 
   4   1   1        3.68      151.60    135.26 o 
  -4   2   1      153.93      242.45    116.09 o 
  -3   2   1     1444.50     1469.75    146.61 o 
  -2   2   1     2533.40     2340.66     97.69 o 
  -1   2   1    39772.25    37919.86    221.38 o 
   0   2   1      595.30      687.03    141.67 o 
   1   2   1     2284.56     2584.05     80.01 o 
   2   2   1     4547.56     4406.46    150.19 o 
   3   2   1      180.52      170.01    112.87 o 
   4   2   1      176.37      161.75    141.40 o 
  -4   3   1        0.71      100.22    162.27 o 
  -3   3   1      372.75      486.20    112.00 o 
  -2   3   1     8245.31     7645.85    162.32 o 
  -1   3   1    13186.77    13547.08    140.80 o 
   0   3   1     2166.68     2282.03    384.92 o 
   1   3   1      331.19      367.70     42.30 o 
   2   3   1     2419.21     2658.66    121.78 o 
   3   3   1      402.09      383.21    113.37 o 
   4   3   1      233.30      431.95    147.34 o 
  -4   4   1       57.14      221.22    158.52 o 
  -3   4   1     1250.37     1310.61    131.65 o 
  -2   4   1      856.03      831.24     77.72 o 
  -1   4   1      554.22      529.39     45.82 o 
   0   4   1     6391.25     6142.01    600.51 o 
   1   4   1     2646.85     2839.08     84.11 o 
   2   4   1     2491.00     2809.32    125.25 o 
   3   4   1      121.14       78.68    115.30 o 
   4   4   1      177.56      127.30    145.08 o 
  -4   5   1       38.70      119.39    147.19 o 
  -3   5   1        3.25      105.43    105.43 o 
  -2   5   1     2536.08     2524.80    111.12 o 
  -1   5   1    16956.58    17080.73    176.41 o 
   0   5   1    13277.17    12564.56   1165.87 o 
   1   5   1     1559.17     1604.50     71.01 o 
   2   5   1     4343.87     4398.19    143.33 o 
   3   5   1      226.07      486.94    102.98 o 
   4   5   1      388.45      373.67    139.48 o 
  -4   6   1      144.19      217.71    140.83 o 
  -3   6   1        4.31      216.31     99.47 o 
  -2   6   1     2710.60     2831.24    118.65 o 
  -1   6   1     5761.00     5625.06    116.66 o 
   0   6   1     3347.22     3328.08    403.79 o 
   1   6   1     1093.07     1084.78     68.22 o 
   2   6   1     3733.23     3727.39    134.12 o 
   3   6   1     2374.77     2439.07    153.67 o 
   4   6   1       15.54       12.05    120.37 o 
  -4   7   1       96.83       31.96    150.16 o 
  -3   7   1       94.88       62.08    108.57 o 
  -2   7   1       85.08        6.53     74.57 o 
  -1   7   1        8.90        0.00     51.59 o 
   0   7   1     5936.80     6257.55    505.54 o 
   1   7   1     7269.16     7423.74    146.79 o 
   2   7   1      235.37       96.97     82.10 o 
   3   7   1       38.83       24.05    103.44 o 
   4   7   1        3.85       40.30    123.62 o 
  -4   8   1      245.71      355.89    147.12 o 
  -3   8   1      514.16      531.45    122.17 o 
  -2   8   1     1484.13     1600.71    115.41 o 
  -1   8   1     5973.49     6136.05    139.26 o 
   0   8   1    10884.19    10977.67    457.45 o 
   1   8   1      644.17      642.63     69.70 o 
   2   8   1       20.21       10.83     78.83 o 
   3   8   1     1563.23     1293.30    134.82 o 
   4   8   1      135.60       38.81    128.01 o 
  -4   9   1      197.52       19.70    162.13 o 
  -3   9   1      434.39      481.20    130.78 o 
  -2   9   1       43.91       88.19     88.19 o 
  -1   9   1     1156.96     1212.19     83.04 o 
   0   9   1     3400.35     3391.44    138.28 o 
   1   9   1     4982.70     5145.47    141.71 o 
   2   9   1       32.14       34.15     78.11 o 
   3   9   1      257.21      255.25    113.02 o 
   4   9   1       14.52       69.76    117.00 o 
  -4  10   1      189.78      213.55    157.90 o 
  -3  10   1     1509.33     1617.64    153.46 o 
  -2  10   1     1202.43     1200.37    108.53 o 
  -1  10   1      145.36      204.22     66.09 o 
   0  10   1     6354.45     6699.12    107.64 o 
   1  10   1     5702.36     5774.77    156.80 o 
   2  10   1     3120.33     2945.07    140.95 o 
   3  10   1       62.57       77.97    107.85 o 
   4  10   1      216.64       41.72    123.43 o 
  -3  11   1      179.71      263.86    126.67 o 
  -2  11   1       35.27       17.21    101.54 o 
  -1  11   1      138.36      192.03     79.42 o 
   0  11   1       73.40      100.50     92.88 o 
   1  11   1       50.18       62.31     70.58 o 
   2  11   1      188.19      238.96     94.29 o 
   3  11   1        6.65       69.32    111.64 o 
  -3  12   1      550.32      548.35    147.58 o 
  -2  12   1      371.04      294.90    110.39 o 
  -1  12   1     1190.92     1123.12    111.38 o 
   0  12   1     3940.86     3959.69    107.00 o 
   1  12   1     1763.71     1755.07    124.85 o 
   2  12   1      317.47      531.02     96.60 o 
   3  12   1      102.19       10.07    113.72 o 
  -3  13   1      606.80      882.10    144.53 o 
  -2  13   1      452.60      624.31    112.40 o 
  -1  13   1      367.37      174.16    101.55 o 
   0  13   1     4091.80     4158.22    114.03 o 
   1  13   1     3144.87     3131.02    155.45 o 
   2  13   1      162.85       96.50    108.56 o 
   3  13   1        8.11       77.15    113.76 o 
  -3  14   1      119.95      218.06    144.64 o 
  -2  14   1     1421.40     1509.38    144.27 o 
  -1  14   1     3487.82     3431.46    161.05 o 
   0  14   1     2384.91     2460.23    105.29 o 
   1  14   1      213.64      230.23    104.51 o 
   2  14   1       80.76      128.01    110.18 o 
   3  14   1      710.78      523.60    133.06 o 
  -3  15   1       41.94       83.06    141.00 o 
  -2  15   1      709.21      805.80    134.09 o 
  -1  15   1     1896.21     1811.07    143.71 o 
   0  15   1      595.94      546.90     81.51 o 
   1  15   1      567.40      475.39    137.13 o 
   2  15   1      673.71      730.89    130.30 o 
   3  15   1      211.75      233.82    122.35 o 
  -2  16   1      698.87      573.66    147.85 o 
  -1  16   1      114.02      226.20    118.22 o 
   0  16   1      201.46      215.69     85.11 o 
   1  16   1        0.16      123.01    123.01 o 
   2  16   1       13.57      131.70    131.70 o 
  -2  17   1      655.11      549.28    146.51 o 
  -1  17   1      633.27      689.37    134.16 o 
   0  17   1      533.80      435.65     96.40 o 
   1  17   1      188.70      422.65    132.15 o 
   2  17   1     1124.11     1041.64    158.47 o 
  -2  18   1        5.29      149.57    139.06 o 
  -1  18   1      497.21      615.19    146.59 o 
   0  18   1       77.33      141.15     90.10 o 
   1  18   1       18.92       46.30    144.22 o 
   2  18   1      317.29      475.01    136.68 o 
  -1  19   1      333.09      407.74    147.48 o 
   0  19   1        2.12      111.13    160.81 o 
   1  19   1      219.68      202.13    151.57 o 
  -1  20   1      151.23       12.76    144.23 o 
   0  20   1        0.75       89.11    100.77 o 
   1  20   1        0.30      158.24    158.24 o 
  -4   0   2        3.12      162.75    141.85 o 
  -3   0   2     4416.70     5086.89    176.05 o 
  -2   0   2     1037.78     1216.77     94.10 o 
  -1   0   2    58021.66    56209.44   1189.06 o 
   0   0   2       18.79       17.92      9.43 o 
   1   0   2    26723.66    27375.92    198.73 o 
   2   0   2     3887.30     3755.00    116.59 o 
   3   0   2     2430.44     2540.92    135.41 o 
   4   0   2        1.30      139.24    108.44 o 
  -4   1   2       30.76        6.32    139.24 o 
  -3   1   2       17.79       91.03     96.50 o 
  -2   1   2     4015.30     4194.84    118.97 o 
  -1   1   2     1688.01     1712.90     57.48 o 
   0   1   2      344.82      436.23    116.19 o 
   1   1   2     1983.62     2198.58     75.90 o 
   2   1   2     2150.70     2288.75    112.02 o 
   3   1   2      386.62      584.74    109.84 o 
   4   1   2       97.45       32.13    130.85 o 
  -4   2   2      109.13       24.40    114.65 o 
  -3   2   2      929.97     1021.78    113.88 o 
  -2   2   2       94.33      133.90     58.23 o 
  -1   2   2       34.32      124.56     32.02 o 
   0   2   2    11231.57    11301.00   4053.06 o 
   1   2   2     8484.64     8171.52    144.34 o 
   2   2   2      281.51      355.98     76.88 o 
   3   2   2     1188.93     1307.99    140.79 o 
   4   2   2      239.10      224.10    139.74 o 
  -4   3   2        0.87      155.96    155.96 o 
  -3   3   2       19.79       88.32    103.53 o 
  -2   3   2    11736.04    11414.39    180.39 o 
  -1   3   2     2817.64     3114.19     75.99 o 
   0   3   2     1744.56     1807.96    556.84 o 
   1   3   2      594.90      587.63     58.06 o 
   2   3   2     3640.66     3713.03    144.29 o 
   3   3   2      373.38      468.42    126.99 o 
   4   3   2       42.80       85.47    130.61 o 
  -4   4   2      902.91      961.90    155.27 o 
  -3   4   2        0.36       26.87    101.63 o 
  -2   4   2     2694.96     2576.14    109.97 o 
  -1   4   2       63.66       95.57     38.00 o 
   0   4   2    24025.05    22083.57   4586.37 o 
   1   4   2     1320.43     1344.48     73.44 o 
   2   4   2       37.91       81.68     79.39 o 
   3   4   2      828.06     1092.57    139.30 o 
   4   4   2      369.70      412.02    137.71 o 
  -4   5   2        0.78      296.25    129.25 o 
  -3   5   2      211.38      283.27    105.16 o 
  -2   5   2        8.09       23.35     69.86 o 
  -1   5   2    12052.61    12421.96    153.86 o 
   0   5   2     2660.75     2507.87    478.58 o 
   1   5   2    11612.02    12000.69    180.13 o 
   2   5   2      216.43      355.47     78.60 o 
   3   5   2      721.81      715.02    128.41 o 
   4   5   2      112.54       94.26    145.03 o 
  -4   6   2       89.38      104.93    137.65 o 
  -3   6   2      428.82      459.88    122.88 o 
  -2   6   2      688.75      572.93     93.47 o 
  -1   6   2      364.57      314.77     53.68 o 
   0   6   2    12156.51    11638.33   1717.60 o 
   1   6   2      441.98      544.99     63.11 o 
   2   6   2       41.59       77.77     77.77 o 
   3   6   2      259.26      269.65    119.16 o 
   4   6   2      116.55      167.87    142.61 o 
  -4   7   2       31.96      153.20    153.20 o 
  -3   7   2      359.16      387.24    124.00 o 
  -2   7   2        0.41       42.85     79.06 o 
  -1   7   2    15987.32    15698.34    195.50 o 
   0   7   2     4789.71     4797.17    523.64 o 
   1   7   2     7768.06     7666.39    155.86 o 
   2   7   2      281.63      321.32     83.11 o 
   3   7   2     1752.96     1719.47    158.31 o 
   4   7   2      379.90      222.98    135.68 o 
  -4   8   2       56.92       63.97    150.78 o 
  -3   8   2     1126.23     1166.61    138.64 o 
  -2   8   2        8.83       17.61     80.49 o 
  -1   8   2      603.78      618.64     70.46 o 
   0   8   2     3535.81     3537.75    170.32 o 
   1   8   2     8410.45     8286.72    173.92 o 
   2   8   2      648.21      784.10     96.44 o 
   3   8   2       74.32       41.90    119.16 o 
   4   8   2       51.71      291.86    125.67 o 
  -4   9   2       74.68      129.77    150.22 o 
  -3   9   2      249.51      300.92    122.98 o 
  -2   9   2     3880.88     3638.53    150.07 o 
  -1   9   2      691.14      711.79     72.63 o 
   0   9   2      142.63      177.25     39.34 o 
   1   9   2     1788.17     1479.00    102.71 o 
   2   9   2     3653.26     3480.37    157.58 o 
   3   9   2        7.73       41.73    113.43 o 
   4   9   2        1.40      128.70    128.70 o 
  -4  10   2       59.79       85.41    158.60 o 
  -3  10   2      365.20      494.89    133.92 o 
  -2  10   2      349.90      378.44    102.34 o 
  -1  10   2       68.58       56.21     71.34 o 
   0  10   2      569.62      602.49     52.21 o 
   1  10   2      161.54      126.67     77.60 o 
   2  10   2      823.20      929.74    110.02 o 
   3  10   2       15.81       78.58    114.41 o 
   4  10   2       28.29       38.87    121.74 o 
  -3  11   2       78.11      217.35    127.00 o 
  -2  11   2     6384.98     6348.14    203.27 o 
  -1  11   2        2.27       75.94     74.55 o 
   0  11   2     1882.80     2025.47    167.29 o 
   1  11   2      562.67      672.13     92.71 o 
   2  11   2     4410.11     4523.34    182.24 o 
   3  11   2       91.38        5.28    111.09 o 
  -3  12   2     1032.09     1003.24    161.05 o 
  -2  12   2      377.21      436.25    109.57 o 
  -1  12   2     2528.22     2365.82    128.84 o 
   0  12   2      224.03      245.57     66.53 o 
   1  12   2     3504.29     3736.53    158.75 o 
   2  12   2      327.71      335.44    114.19 o 
   3  12   2       35.17       21.35    108.78 o 
  -3  13   2        1.41      154.64    141.49 o 
  -2  13   2      146.99        0.00    116.59 o 
  -1  13   2     2025.15     1840.63    134.17 o 
   0  13   2        0.67        7.44     62.30 o 
   1  13   2      652.51      639.69    114.09 o 
   2  13   2      482.57      550.82    113.59 o 
   3  13   2        0.90       75.54    114.90 o 
  -3  14   2      603.73      635.34    159.98 o 
  -2  14   2      206.68      186.25    114.79 o 
  -1  14   2      118.66        0.00    104.43 o 
   0  14   2       34.28       17.85     69.65 o 
   1  14   2     1435.40     1389.56    142.68 o 
   2  14   2       44.07      106.46    113.40 o 
   3  14   2      136.37       92.69    122.23 o 
  -3  15   2       57.19       31.22    150.47 o 
  -2  15   2       51.14      147.20    122.01 o 
  -1  15   2     2665.91     2557.66    167.51 o 
   0  15   2        5.55       75.44     75.44 o 
   1  15   2      467.61      789.27    123.77 o 
   2  15   2       45.24      128.62    114.46 o 
   3  15   2      130.41      203.27    121.25 o 
  -2  16   2      496.17      433.78    136.04 o 
  -1  16   2        7.64        5.24    113.06 o 
   0  16   2     2244.63     2008.70    115.15 o 
   1  16   2        0.86      121.56    121.56 o 
   2  16   2        0.84       40.94    120.01 o 
  -2  17   2      269.78      142.30    138.54 o 
  -1  17   2        0.86       83.45    118.42 o 
   0  17   2       13.58       89.17     89.17 o 
   1  17   2      239.39      196.00    136.90 o 
   2  17   2       60.42       66.87    138.74 o 
  -2  18   2       43.67       85.50    136.53 o 
  -1  18   2      209.45       64.46    139.74 o 
   0  18   2     2713.02     2639.87    134.74 o 
   1  18   2       12.15       46.91    143.35 o 
   2  18   2        4.68       56.40    136.90 o 
  -1  19   2      413.84      390.75    148.53 o 
   0  19   2       21.06        3.58    131.34 o 
   1  19   2        0.50        0.00    147.39 o 
  -1  20   2      203.72      402.28    142.54 o 
   0  20   2       52.35      119.57     99.48 o 
   1  20   2      550.55      481.98    172.53 o 
  -4   1   3        1.75      299.46    135.33 o 
  -3   1   3      447.36      448.71    136.38 o 
  -2   1   3     5917.29     5907.21    143.00 o 
  -1   1   3    15481.47    15220.05    152.75 o 
   0   1   3     3706.29     3843.75    543.81 o 
   1   1   3      848.75      985.11     56.30 o 
   2   1   3    10527.66    11002.00    208.72 o 
   3   1   3        9.58       94.17     93.94 o 
   4   1   3      320.34      306.51    119.60 o 
  -4   2   3        0.12      286.50    163.16 o 
  -3   2   3       10.66      190.80     84.80 o 
  -2   2   3     8764.21     8743.00    166.84 o 
  -1   2   3    15541.52    15453.82    163.69 o 
   0   2   3     1583.68     1775.87    493.71 o 
   1   2   3     2803.27     2707.73     92.70 o 
   2   2   3     2748.85     2684.76    126.50 o 
   3   2   3     2270.42     2221.27    153.51 o 
   4   2   3      131.01       12.81    132.66 o 
  -4   3   3      450.52      566.08    146.54 o 
  -3   3   3     1708.70     1706.25    127.76 o 
  -2   3   3     3319.76     3374.12    114.92 o 
  -1   3   3     8852.67     9188.70    132.68 o 
   0   3   3     9915.25     9283.85   3156.08 o 
   1   3   3    19120.41    17838.53    222.14 o 
   2   3   3      523.61      521.54     87.24 o 
   3   3   3      429.05      461.67    122.69 o 
   4   3   3       28.07       88.26    129.72 o 
  -4   4   3      187.93      189.49    161.52 o 
  -3   4   3     1526.34     1478.27    129.97 o 
  -2   4   3        6.94       22.24     61.78 o 
  -1   4   3     5746.02     6044.47    112.66 o 
   0   4   3     4838.19     4680.43   1540.29 o 
   1   4   3      448.20      401.38     59.40 o 
   2   4   3      137.14      113.37     73.87 o 
   3   4   3      640.57      558.34    133.32 o 
   4   4   3      100.75      124.16    134.17 o 
  -4   5   3      126.98      131.11    163.23 o 
  -3   5   3     1642.34     1605.57    144.50 o 
  -2   5   3       18.68       41.35     66.45 o 
  -1   5   3      253.79      286.05     46.79 o 
   0   5   3     5327.12     4998.65   1218.98 o 
   1   5   3    11919.09    11624.35    191.80 o 
   2   5   3       12.48       54.83     74.65 o 
   3   5   3       47.28       81.84    115.99 o 
   4   5   3       40.77       75.08    134.65 o 
  -4   6   3      625.28      825.32    161.25 o 
  -3   6   3      853.52      960.20    133.23 o 
  -2   6   3      462.73      572.79     79.85 o 
  -1   6   3     1137.84     1220.44     68.74 o 
   0   6   3    14022.76    13050.86   2676.65 o 
   1   6   3     7345.40     7431.84    160.28 o 
   2   6   3      968.30     1186.12    109.18 o 
   3   6   3        3.14       86.42    111.59 o 
   4   6   3      954.00      852.45    160.96 o 
  -4   7   3       61.54       85.27    155.63 o 
  -3   7   3      608.84      777.31    135.71 o 
  -2   7   3     1134.25     1078.02    100.92 o 
  -1   7   3      739.56      814.68     67.85 o 
   0   7   3     6162.35     6275.48   1073.50 o 
   1   7   3      164.26      177.47     60.73 o 
   2   7   3     1957.06     2146.71    133.37 o 
   3   7   3        1.10       28.38    110.33 o 
   4   7   3      256.36      187.10    142.99 o 
  -4   8   3      152.05      295.99    161.53 o 
  -3   8   3     1737.49     1659.20    156.76 o 
  -2   8   3        9.63       17.93     81.85 o 
  -1   8   3      316.48      398.37     68.66 o 
   0   8   3     6042.05     5644.30   1033.46 o 
   1   8   3      307.09      254.96     68.44 o 
   2   8   3      741.65      730.45    104.30 o 
   3   8   3      447.02      354.37    126.61 o 
   4   8   3      217.93       81.05    141.73 o 
  -4   9   3      103.84      138.53    156.27 o 
  -3   9   3      836.26      800.70    139.75 o 
  -2   9   3      375.76      517.04     95.92 o 
  -1   9   3      281.88      339.83     72.00 o 
   0   9   3     3118.78     3029.39    474.50 o 
   1   9   3     1123.77     1020.39     94.11 o 
   2   9   3      578.17      833.16    112.42 o 
   3   9   3      128.09      268.42    122.47 o 
   4   9   3       69.75       72.23    130.19 o 
  -4  10   3        4.61       59.51    159.94 o 
  -3  10   3      298.48      358.70    131.79 o 
  -2  10   3     3130.88     2996.63    151.93 o 
  -1  10   3     8151.59     8042.66    182.47 o 
   0  10   3      646.66      670.73     54.43 o 
   1  10   3      930.51     1066.01     97.62 o 
   2  10   3       16.41      102.73     91.97 o 
   3  10   3     2157.46     2121.34    164.31 o 
  -3  11   3       76.13      168.14    142.65 o 
  -2  11   3      385.86      392.19    109.38 o 
  -1  11   3       23.89       14.12     86.38 o 
   0  11   3        5.44      122.94     47.66 o 
   1  11   3      174.82      218.96     89.23 o 
   2  11   3      152.87       53.53    107.77 o 
   3  11   3       12.08       83.86    128.12 o 
  -3  12   3       12.80      161.50    129.27 o 
  -2  12   3      138.99      106.58    111.68 o 
  -1  12   3     1381.06     1440.21    116.13 o 
   0  12   3     3127.52     3222.32    361.61 o 
   1  12   3      980.71     1094.24    112.88 o 
   2  12   3       38.97       81.31    108.77 o 
   3  12   3      826.93       67.36    136.16 o 
  -3  13   3       31.98      390.76    136.08 o 
  -2  13   3      623.16      707.39    127.36 o 
  -1  13   3      893.86     1038.23    110.88 o 
   0  13   3     1078.66     1050.61     79.74 o 
   1  13   3      604.67      539.89    112.06 o 
   2  13   3     1410.61     1435.02    143.22 o 
   3  13   3       77.75      135.34    124.34 o 
  -3  14   3      178.84      302.62    148.50 o 
  -2  14   3      145.95      290.31    123.34 o 
  -1  14   3      174.69      214.93    101.36 o 
   0  14   3     2839.14     2739.97    197.96 o 
   1  14   3      281.71      299.87    111.96 o 
   2  14   3      545.90      538.94    124.87 o 
   3  14   3        0.21       90.56    129.60 o 
  -3  15   3      183.19       12.32    153.97 o 
  -2  15   3      613.67      533.38    136.20 o 
  -1  15   3      395.78      398.78    123.88 o 
   0  15   3       11.46       44.65     77.62 o 
   1  15   3      528.86      640.58    128.62 o 
   2  15   3      791.62      683.72    145.19 o 
   3  15   3      108.80       79.33    119.64 o 
  -2  16   3       20.95       73.78    126.57 o 
  -1  16   3     1025.84     1146.75    137.75 o 
   0  16   3     1456.51     1460.01    103.96 o 
   1  16   3       68.47        6.07    127.80 o 
   2  16   3      368.90      463.40    134.18 o 
  -2  17   3       14.24      287.96    129.68 o 
  -1  17   3       12.71      100.32    129.53 o 
   0  17   3      220.80      152.58     92.89 o 
   1  17   3     2235.32     2210.52    187.35 o 
   2  17   3       31.86       55.95    139.14 o 
  -2  18   3      436.32      150.70    148.51 o 
  -1  18   3      326.34      432.90    143.55 o 
   0  18   3      187.63      268.80    186.85 o 
   1  18   3       62.93      148.83    148.83 o 
   2  18   3        9.52       63.69    139.87 o 
  -1  19   3      228.78      150.79    150.79 o 
   0  19   3        0.02       33.09     94.40 o 
   1  19   3      318.24      420.49    168.17 o 
  -1  20   3       54.79      144.72    144.72 o 
   0  20   3      119.69       84.30    107.44 o 
   1  20   3       28.02       80.98    156.28 o 
  -4   0   4      709.38      749.55    165.74 o 
  -3   0   4       21.72      125.33    121.33 o 
  -2   0   4     3875.77     3919.96    129.51 o 
  -1   0   4     8277.13     8226.32    122.39 o 
   0   0   4    11335.93    10670.29     81.03 o 
   1   0   4     6236.10     6605.23    111.41 o 
   2   0   4     1432.16     1489.72     81.12 o 
   3   0   4     2087.68     2123.73    126.88 o 
   4   0   4      602.40      549.18    111.98 o 
  -4   1   4       67.85      359.91    167.35 o 
  -3   1   4       25.29       19.41    115.27 o 
  -2   1   4      208.36      246.18     68.63 o 
  -1   1   4     2892.95     2803.14     77.83 o 
   0   1   4     1037.25     1062.41    124.98 o 
   1   1   4       72.38      167.29     41.37 o 
   2   1   4      540.28      660.96     80.02 o 
   3   1   4      686.89      566.09    105.79 o 
   4   1   4      158.14      188.68    113.93 o 
  -4   2   4      117.04      507.62    138.55 o 
  -3   2   4      684.08      723.23    112.15 o 
  -2   2   4     1071.24      992.60     83.14 o 
  -1   2   4     1267.22     1409.94     64.56 o 
   0   2   4    16180.16    15424.69   3662.28 o 
   1   2   4     1326.14     1268.18     73.76 o 
   2   2   4       32.22       47.22     69.62 o 
   3   2   4     1224.59     1289.37    130.69 o 
   4   2   4      161.83      237.50    126.78 o 
  -4   3   4       56.07      110.24    113.96 o 
  -3   3   4      197.97       89.28    105.02 o 
  -2   3   4     2317.62     2145.49    101.61 o 
  -1   3   4     9979.85    10012.85    147.57 o 
   0   3   4     4733.71     4543.91   1547.95 o 
   1   3   4      210.34      231.51     52.65 o 
   2   3   4       99.25      227.76     72.07 o 
   3   3   4     1961.41     1694.75    150.86 o 
   4   3   4      110.56       25.18    122.76 o 
  -4   4   4        5.88      143.58    143.58 o 
  -3   4   4     4282.64     4165.41    173.35 o 
  -2   4   4      545.12      434.85     75.13 o 
  -1   4   4     1949.85     2078.57     79.22 o 
   0   4   4     1638.76     1637.57    462.60 o 
   1   4   4    10639.40     9628.29    183.06 o 
   2   4   4     4094.48     4238.12    162.31 o 
   3   4   4       22.34      114.77    114.77 o 
   4   4   4       12.32       39.47    134.85 o 
  -4   5   4      296.34      332.11    154.88 o 
  -3   5   4       16.21      112.80    110.56 o 
  -2   5   4     2510.93     2576.10    113.25 o 
  -1   5   4     1353.01     1536.50     75.55 o 
   0   5   4     3492.04     3480.89   1075.26 o 
   1   5   4     6964.08     6771.92    161.69 o 
   2   5   4     3534.36     3680.43    155.39 o 
   3   5   4       76.95      120.40    120.40 o 
   4   5   4       28.84       40.01    126.59 o 
  -4   6   4       67.81      165.19    165.19 o 
  -3   6   4      844.44     1068.39    129.76 o 
  -2   6   4        1.22      138.75     73.39 o 
  -1   6   4     2613.58     2787.98     96.33 o 
   0   6   4      526.37      557.15    156.30 o 
   1   6   4     5883.07     5476.88    150.22 o 
   2   6   4      484.54      305.66    109.00 o 
   3   6   4      468.64      422.74    131.16 o 
   4   6   4       11.55      126.21    126.21 o 
  -4   7   4      427.93      490.16    171.94 o 
  -3   7   4       92.40        0.00    115.86 o 
  -2   7   4     6438.82     6131.49    174.60 o 
  -1   7   4        5.28       70.60     56.84 o 
   0   7   4     2584.02     2434.25    566.75 o 
   1   7   4     3263.20     2969.82    124.70 o 
   2   7   4     5307.33     5326.31    189.01 o 
   3   7   4      360.70      362.25    122.73 o 
   4   7   4       17.23      358.27    114.16 o 
  -4   8   4      177.58       20.00    162.06 o 
  -3   8   4      460.79      288.33    141.21 o 
  -2   8   4     1759.20     1767.40    120.15 o 
  -1   8   4       58.49       41.58     62.40 o 
   0   8   4     8565.48     8674.68   1840.47 o 
   1   8   4     1387.69     1273.23     97.73 o 
   2   8   4      688.48      739.58    107.66 o 
   3   8   4      425.67      342.81    125.96 o 
   4   8   4      131.49      107.94    132.68 o 
  -4   9   4       60.15      287.04    153.55 o 
  -3   9   4      189.56      324.85    127.28 o 
  -2   9   4     1657.76     1780.91    127.32 o 
  -1   9   4     6583.84     6943.73    163.27 o 
   0   9   4      113.38      129.00     41.72 o 
   1   9   4     1158.19     1242.54    102.30 o 
   2   9   4      965.28      972.60    122.86 o 
   3   9   4      550.86      494.36    127.31 o 
   4   9   4       62.17      283.24    119.37 o 
  -3  10   4        1.91      133.39    133.39 o 
  -2  10   4       17.41      108.75     93.50 o 
  -1  10   4      170.64      183.94     80.75 o 
   0  10   4       31.79       52.41     44.63 o 
   1  10   4     1504.09     1494.52    112.07 o 
   2  10   4       23.38      135.34     98.61 o 
   3  10   4       63.56      234.73    119.14 o 
  -3  11   4      253.21      316.65    140.12 o 
  -2  11   4      620.81      587.10    111.65 o 
  -1  11   4    10736.37    10532.33    222.16 o 
   0  11   4     1861.35     1868.45    237.64 o 
   1  11   4     1614.48     1794.76    122.35 o 
   2  11   4      318.74      331.95    115.47 o 
   3  11   4      670.09      697.40    142.69 o 
  -3  12   4       99.66       34.80    139.29 o 
  -2  12   4       92.75      146.23    112.12 o 
  -1  12   4      410.12      463.29    102.31 o 
   0  12   4     3094.57     3073.12    339.23 o 
   1  12   4      645.80      401.12    117.54 o 
   2  12   4     1483.53     1431.02    139.67 o 
   3  12   4      193.11      322.15    129.24 o 
  -3  13   4        0.83       83.06    131.03 o 
  -2  13   4      668.94      767.43    123.68 o 
  -1  13   4      413.33      403.07    102.68 o 
   0  13   4       37.69       54.09     67.39 o 
   1  13   4      745.88      739.03    116.59 o 
   2  13   4      536.16      603.22    132.67 o 
   3  13   4       46.26       17.53    116.91 o 
  -3  14   4       42.52      235.50    137.56 o 
  -2  14   4      397.66      356.34    129.87 o 
  -1  14   4      386.81      514.34    113.58 o 
   0  14   4     2104.09     2251.44    105.23 o 
   1  14   4      111.99      116.93    116.93 o 
   2  14   4      108.36      336.20    112.37 o 
   3  14   4      227.84      251.15    134.35 o 
  -3  15   4        6.10      140.55    149.80 o 
  -2  15   4     1351.70     1172.54    152.84 o 
  -1  15   4       78.23      200.49    110.27 o 
   0  15   4      618.48      618.48    161.60 o 
   1  15   4      832.00     1165.61    135.24 o 
   2  15   4      550.04      312.03    145.25 o 
   3  15   4      142.58       17.44    130.82 o 
  -2  16   4        2.95      153.63    125.82 o 
  -1  16   4       25.49       58.65    112.26 o 
   0  16   4      240.38      219.11     87.53 o 
   1  16   4     1254.39     1415.64    158.45 o 
   2  16   4      341.77      371.40    140.61 o 
  -2  17   4       21.75      105.60    138.54 o 
  -1  17   4      135.89      151.91    124.43 o 
   0  17   4       62.12       98.53     90.05 o 
   1  17   4       89.65      112.60    134.61 o 
   2  17   4       37.30      126.98    137.93 o 
  -2  18   4       35.58       65.88    139.31 o 
  -1  18   4      214.87      188.18    135.36 o 
   0  18   4      261.89      158.62    269.35 o 
   1  18   4      931.19     1042.10    160.56 o 
   2  18   4      207.83       71.11    140.63 o 
  -1  19   4       98.83       60.81    136.99 o 
   0  19   4      235.96      236.65    102.50 o 
   1  19   4        3.41       14.41    146.16 o 
   0  20   4      712.08      622.76    176.41 o 
  -4   1   5      300.70      497.83    179.39 o 
  -3   1   5     1573.01     1669.17    146.37 o 
  -2   1   5     1412.70     1461.69     90.92 o 
  -1   1   5     6763.40     6714.51    122.27 o 
   0   1   5     3430.89     3602.38    480.20 o 
   1   1   5     8553.09     8194.94    139.99 o 
   2   1   5        1.78       45.42     60.96 o 
   3   1   5      376.25      241.03     95.91 o 
   4   1   5      161.60      178.06     98.29 o 
  -4   2   5      287.11      265.45    168.20 o 
  -3   2   5       93.99      113.79    102.40 o 
  -2   2   5      436.06      352.65     74.93 o 
  -1   2   5     1973.38     2014.95     79.34 o 
   0   2   5    22192.38    20807.98   4194.76 o 
   1   2   5      320.69      287.87     57.36 o 
   2   2   5      914.24      968.60     94.84 o 
   3   2   5      833.20      902.31    114.04 o 
   4   2   5      667.06      718.53    123.21 o 
  -4   3   5        0.79      105.10    130.09 o 
  -3   3   5       63.85       29.84     98.05 o 
  -2   3   5     8746.68     8363.16    180.14 o 
  -1   3   5     3696.68     3894.36    105.11 o 
   0   3   5      887.57     1062.53    331.57 o 
   1   3   5     1013.57     1073.76     77.91 o 
   2   3   5    10265.14    10116.50    227.81 o 
   3   3   5       20.22       31.19    103.50 o 
   4   3   5      167.45       63.74    121.96 o 
  -4   4   5      410.22       99.67    151.03 o 
  -3   4   5      418.26      360.39    112.46 o 
  -2   4   5       12.50        9.27     71.28 o 
  -1   4   5      413.01      415.45     56.56 o 
   0   4   5     7685.29     7923.03   2489.74 o 
   1   4   5       64.40       57.04     60.55 o 
   2   4   5       37.50       60.89     87.46 o 
   3   4   5      342.75      374.82    116.44 o 
   4   4   5       49.53      147.75    120.64 o 
  -4   5   5       32.40       46.80    138.38 o 
  -3   5   5     1185.74     1113.48    131.18 o 
  -2   5   5     3403.82     3428.01    133.50 o 
  -1   5   5      133.28      206.86     58.98 o 
   0   5   5     1203.44     1352.19    324.83 o 
   1   5   5      242.78      266.02     67.35 o 
   2   5   5     8111.91     8468.29    222.55 o 
   3   5   5        1.89       58.47    119.24 o 
   4   5   5       10.11       63.65    127.23 o 
  -4   6   5        6.06       12.32    149.87 o 
  -3   6   5      855.43      953.40    125.38 o 
  -2   6   5     2015.07     2101.63    116.55 o 
  -1   6   5    10028.15    10894.41    178.93 o 
   0   6   5     2257.24     2272.70    588.04 o 
   1   6   5     5236.85     5294.65    156.83 o 
   2   6   5       88.14      205.52     88.53 o 
   3   6   5     2364.74     2680.83    181.66 o 
   4   6   5        3.07       51.49    132.50 o 
  -4   7   5      406.92      486.91    157.42 o 
  -3   7   5       51.80      158.19    113.80 o 
  -2   7   5      136.93      192.93     85.29 o 
  -1   7   5      333.86      385.75     69.50 o 
   0   7   5      271.72      291.55     37.15 o 
   1   7   5     6943.65     6391.26    171.79 o 
   2   7   5       15.39      162.28     87.31 o 
   3   7   5        0.47      108.91    115.70 o 
   4   7   5        9.23       76.81    130.27 o 
  -4   8   5      172.40      432.12    154.70 o 
  -3   8   5      469.57      464.20    134.89 o 
  -2   8   5      829.00      896.75    106.64 o 
  -1   8   5     4811.58     4976.19    139.57 o 
   0   8   5      613.93      582.40     83.04 o 
   1   8   5     2832.46     2607.08    132.89 o 
   2   8   5       10.98       25.26     98.73 o 
   3   8   5      980.23      856.20    148.36 o 
   4   8   5       15.44      157.56    123.67 o 
  -4   9   5      162.53      211.69    157.37 o 
  -3   9   5       96.34       53.56    126.32 o 
  -2   9   5     1589.70     1557.53    121.87 o 
  -1   9   5      557.73      520.62     89.90 o 
   0   9   5      270.53      206.42     50.13 o 
   1   9   5     2710.10     2344.32    134.49 o 
   2   9   5     2458.81     2516.46    154.81 o 
   3   9   5      195.18      479.91    119.21 o 
  -3  10   5      619.88      609.35    148.23 o 
  -2  10   5      171.81      154.92    107.99 o 
  -1  10   5      844.44      704.73     99.65 o 
   0  10   5    14927.73    13955.49   2504.35 o 
   1  10   5        3.34       78.14     78.14 o 
   2  10   5      280.84      383.34    109.87 o 
   3  10   5        1.63       97.07    125.54 o 
  -3  11   5       72.88       28.54    136.77 o 
  -2  11   5        1.04       54.80    102.54 o 
  -1  11   5        5.51       57.53     82.68 o 
   0  11   5       51.34       25.72     58.94 o 
   1  11   5      244.84      214.80     99.53 o 
   2  11   5        0.19      186.52     99.35 o 
   3  11   5      102.26       12.08    124.37 o 
  -3  12   5      191.39      409.09    147.13 o 
  -2  12   5      146.44       33.78    115.44 o 
  -1  12   5       32.11        4.19     98.65 o 
   0  12   5     2872.13     2545.86    379.43 o 
   1  12   5      400.40      208.49    114.76 o 
   2  12   5       96.04      198.04    114.14 o 
   3  12   5      170.45      235.43    122.41 o 
  -3  13   5      325.61      441.07    146.99 o 
  -2  13   5      183.84      381.49    114.51 o 
  -1  13   5      954.30      928.81    127.46 o 
   0  13   5      333.10      416.55     69.20 o 
   1  13   5     2596.18     2676.56    155.01 o 
   2  13   5       43.47       40.89    114.27 o 
   3  13   5      571.43      450.82    138.50 o 
  -3  14   5      342.18      350.63    150.07 o 
  -2  14   5       19.70       58.59    123.28 o 
  -1  14   5     1395.64     1450.07    140.71 o 
   0  14   5       24.35       17.71     69.89 o 
   1  14   5     1351.31     1268.34    147.87 o 
   2  14   5       60.17       78.24    123.54 o 
   3  14   5      665.28      584.93    139.71 o 
  -2  15   5     1092.34     1071.12    152.11 o 
  -1  15   5      218.01       30.83    132.01 o 
   0  15   5       46.54      107.41     80.59 o 
   1  15   5      469.60      471.05    131.32 o 
   2  15   5     1008.19      990.70    151.40 o 
  -2  16   5      370.65      355.84    141.49 o 
  -1  16   5      827.23      881.39    149.57 o 
   0  16   5        7.21      147.37    115.84 o 
   1  16   5       34.93       38.80    135.28 o 
   2  16   5        4.24       31.72    136.22 o 
  -2  17   5      456.67      865.37    142.38 o 
  -1  17   5      396.32      416.97    143.50 o 
   0  17   5       51.28       31.46     87.42 o 
   1  17   5       21.01      148.68    148.68 o 
   2  17   5     1104.23     1079.22    168.87 o 
  -1  18   5      115.94        0.00    137.28 o 
   0  18   5      170.54      181.21    102.25 o 
   1  18   5      135.41      190.91    148.50 o 
  -1  19   5      299.34       61.10    153.14 o 
   0  19   5       19.03       38.68     95.79 o 
   1  19   5      284.20      277.32    162.21 o 
   0  20   5       69.41      222.51     98.22 o 
  -4   0   6       66.46       82.34    177.54 o 
  -3   0   6     4684.30     4824.25    210.17 o 
  -2   0   6     1962.20     2147.26    112.52 o 
  -1   0   6      929.24      838.54     63.33 o 
   0   0   6    11375.59    11340.11    105.03 o 
   1   0   6    32140.91    32650.64    264.37 o 
   2   0   6     8666.09     8874.98    173.94 o 
   3   0   6        0.60        3.55     76.70 o 
   4   0   6       98.58       93.46     93.46 o 
  -4   1   6      134.83      181.39    187.35 o 
  -3   1   6      446.82      598.49    123.39 o 
  -2   1   6      752.81      773.08     86.14 o 
  -1   1   6     1768.99     1647.14     77.73 o 
   0   1   6     1480.67     1373.94    158.35 o 
   1   1   6    10236.20    10418.94    164.09 o 
   2   1   6      157.67       70.67     72.51 o 
   3   1   6      123.25      309.20     90.61 o 
   4   1   6      165.96      175.86    100.25 o 
  -4   2   6      101.66      383.61    146.66 o 
  -3   2   6      865.79     1007.51    126.16 o 
  -2   2   6      831.58      726.47     86.24 o 
  -1   2   6     3155.73     3211.19    100.36 o 
   0   2   6    13528.68    13507.48   2310.65 o 
   1   2   6     2322.20     2463.15     94.09 o 
   2   2   6      217.95      251.38     73.58 o 
   3   2   6      748.42      815.25    113.11 o 
   4   2   6      343.99      361.45    122.22 o 
  -4   3   6      219.07      272.08    143.22 o 
  -3   3   6        4.22      113.59    113.59 o 
  -2   3   6     1666.64     1451.24    100.44 o 
  -1   3   6     1502.54     1608.72     83.49 o 
   0   3   6     4938.14     4928.55   1162.59 o 
   1   3   6     4794.63     4602.15    129.71 o 
   2   3   6     2837.18     2924.32    134.23 o 
   3   3   6        2.28      153.31     96.26 o 
   4   3   6      467.94      347.49    122.01 o 
  -4   4   6      284.72      303.14    146.18 o 
  -3   4   6        3.95       64.00    104.22 o 
  -2   4   6     2923.41     2682.92    127.69 o 
  -1   4   6     3174.90     3313.08    109.36 o 
   0   4   6     4975.88     4552.27   1161.01 o 
   1   4   6      874.50      777.70     80.49 o 
   2   4   6     2110.46     1928.92    131.86 o 
   3   4   6     2527.72     2505.13    167.67 o 
   4   4   6       79.07       40.04    113.96 o 
  -4   5   6       76.04      127.38    144.14 o 
  -3   5   6       21.30      111.85    104.66 o 
  -2   5   6      403.96      417.01     99.96 o 
  -1   5   6     6569.42     6933.07    150.04 o 
   0   5   6     6539.04     6387.21   1692.18 o 
   1   5   6       30.06       54.60     66.44 o 
   2   5   6      919.35      959.35    116.55 o 
   3   5   6     1186.22     1199.04    140.05 o 
   4   5   6      329.88      125.55    134.63 o 
  -4   6   6      171.52      137.58    144.95 o 
  -3   6   6       49.88       67.32    113.20 o 
  -2   6   6      481.69      566.78     94.77 o 
  -1   6   6     1060.94     1184.43     89.97 o 
   0   6   6      881.34      911.64    221.11 o 
   1   6   6       13.77       23.39     70.70 o 
   2   6   6      140.57      348.42    101.14 o 
   3   6   6      369.87      418.98    122.54 o 
   4   6   6        6.67       79.59    127.42 o 
  -4   7   6        1.65       61.94    151.22 o 
  -3   7   6        9.45      127.63    127.63 o 
  -2   7   6     1541.04     1400.48    119.89 o 
  -1   7   6     6997.00     6940.41    165.98 o 
   0   7   6     2427.99     2296.79    471.92 o 
   1   7   6        3.88       45.34     75.46 o 
   2   7   6     1653.43     2000.90    142.16 o 
   3   7   6      510.92      597.77    134.35 o 
   4   7   6      315.06      258.93    137.58 o 
  -4   8   6       57.78      120.95    158.86 o 
  -3   8   6      966.54     1066.28    139.05 o 
  -2   8   6      994.31      894.47    121.02 o 
  -1   8   6       90.68       64.23     72.24 o 
   0   8   6      314.70      326.40     73.66 o 
   1   8   6     1097.33     1076.99    102.23 o 
   2   8   6     2441.05     2699.25    166.07 o 
   3   8   6       86.47      128.47    128.47 o 
  -3   9   6      203.73      253.85    134.83 o 
  -2   9   6     2106.47     2260.90    145.30 o 
  -1   9   6     3164.75     3717.28    139.63 o 
   0   9   6     1404.22     1324.30    344.18 o 
   1   9   6     2940.15     2850.03    151.09 o 
   2   9   6     1743.82     1563.09    150.40 o 
   3   9   6      103.72       43.13    128.95 o 
  -3  10   6       10.76      178.81    128.65 o 
  -2  10   6      342.44      396.93    106.37 o 
  -1  10   6        4.16       14.96     85.35 o 
   0  10   6      299.44      311.49     54.66 o 
   1  10   6      100.94      183.40     95.57 o 
   2  10   6      320.79      307.00    114.52 o 
   3  10   6       74.07       67.82    119.75 o 
  -3  11   6      523.81      506.19    146.24 o 
  -2  11   6     2418.65     2216.59    152.12 o 
  -1  11   6       66.61      117.19     91.71 o 
   0  11   6     1836.53     1816.79    408.43 o 
   1  11   6     5144.15     4792.26    186.37 o 
   2  11   6     1118.51      992.56    137.58 o 
   3  11   6      447.64      345.06    143.42 o 
  -3  12   6      326.97      141.36    142.86 o 
  -2  12   6      459.31      616.41    124.56 o 
  -1  12   6      314.57      239.55    107.86 o 
   0  12   6      316.44      439.75    222.30 o 
   1  12   6     1962.77     1978.61    152.38 o 
   2  12   6      713.11      760.76    135.11 o 
   3  12   6       63.02       61.37    132.21 o 
  -3  13   6       16.40      147.77    147.77 o 
  -2  13   6      509.21      380.78    134.10 o 
  -1  13   6      544.97      780.51    116.68 o 
   0  13   6        3.28       99.85     99.85 o 
   1  13   6      448.92      467.45    119.08 o 
   2  13   6      255.49      163.51    128.02 o 
   3  13   6        7.35       67.05    120.50 o 
  -3  14   6      294.21      527.64    142.12 o 
  -2  14   6      190.13      283.11    133.82 o 
  -1  14   6      234.86      349.27    118.91 o 
   0  14   6      398.70      464.18     81.53 o 
   1  14   6     1130.78     1264.40    143.74 o 
   2  14   6      237.53      341.52    131.00 o 
   3  14   6        5.64       78.39    121.69 o 
  -2  15   6        5.90       16.95    135.16 o 
  -1  15   6     1515.50     1482.36    148.77 o 
   0  15   6     1633.29     1464.64    306.34 o 
   1  15   6       20.90      125.55    125.55 o 
   2  15   6      211.07       88.89    134.04 o 
  -2  16   6      235.02      116.21    144.04 o 
  -1  16   6      799.53      563.09    157.40 o 
   0  16   6      630.62      716.86    180.11 o 
   1  16   6        3.72       13.29    128.92 o 
   2  16   6      315.17       45.21    146.62 o 
  -2  17   6        8.31      143.82    143.82 o 
  -1  17   6       66.18      139.72    138.98 o 
   0  17   6        3.26       83.45     93.64 o 
   1  17   6      378.01      277.38    144.81 o 
   2  17   6       50.92      140.39    140.39 o 
  -1  18   6      468.39      644.19    145.89 o 
   0  18   6      923.79      936.41    108.38 o 
   1  18   6        1.49      136.36    148.26 o 
  -1  19   6      195.91      184.74    153.08 o 
   0  19   6      303.95      353.48     99.76 o 
   1  19   6      144.32      250.14    150.41 o 
  -4   1   7       29.93      108.53    172.29 o 
  -3   1   7       69.84       88.78    127.46 o 
  -2   1   7     8143.54     7709.02    190.71 o 
  -1   1   7      825.92      801.48     73.48 o 
   0   1   7      547.22      596.55     92.68 o 
   1   1   7       52.51       57.74     47.16 o 
   2   1   7     5803.32     6052.11    162.85 o 
   3   1   7      200.81      353.49     86.07 o 
   4   1   7      114.32      113.40    102.11 o 
  -4   2   7      131.78      437.89    158.12 o 
  -3   2   7      651.98      944.60    133.33 o 
  -2   2   7        1.21      105.21     77.34 o 
  -1   2   7     2126.25     2154.28     94.00 o 
   0   2   7    10184.07    10641.99   1403.16 o 
   1   2   7     5691.54     5434.04    137.70 o 
   2   2   7      314.26      296.88     83.51 o 
   3   2   7     1165.47     1353.74    117.60 o 
   4   2   7      129.19      192.49    104.75 o 
  -4   3   7       11.18      245.72    157.04 o 
  -3   3   7      769.56      781.58    124.86 o 
  -2   3   7      423.26      533.41     89.66 o 
  -1   3   7     9319.24     9752.59    174.98 o 
   0   3   7     2743.08     3052.32    596.90 o 
   1   3   7     7044.22     6758.89    165.81 o 
   2   3   7       45.62       90.48     82.27 o 
   3   3   7      442.65      503.81    106.46 o 
   4   3   7        5.82       64.64    108.85 o 
  -4   4   7       93.22      146.83    146.83 o 
  -3   4   7      198.26      195.52    121.89 o 
  -2   4   7      182.97      199.91     89.52 o 
  -1   4   7      235.56      132.13     70.18 o 
   0   4   7      439.58      449.96    139.16 o 
   1   4   7     2097.50     2084.27    104.94 o 
   2   4   7      145.60       21.62     88.64 o 
   3   4   7      170.98      391.75    110.57 o 
   4   4   7        1.97      110.51    110.51 o 
  -4   5   7      246.17      370.37    150.18 o 
  -3   5   7      364.59      177.25    124.77 o 
  -2   5   7       52.88       22.38     86.75 o 
  -1   5   7     7792.71     8291.79    174.78 o 
   0   5   7      258.24      296.29     55.30 o 
   1   5   7     7385.00     6893.10    180.75 o 
   2   5   7       52.97       98.33     88.49 o 
   3   5   7     1823.84     2060.09    152.52 o 
   4   5   7       83.81      240.16    117.79 o 
  -4   6   7      363.92      108.34    158.11 o 
  -3   6   7      118.11      120.36    120.36 o 
  -2   6   7       34.89        7.73     86.75 o 
  -1   6   7       42.22       40.42     70.53 o 
   0   6   7    16601.21    15552.48   3726.98 o 
   1   6   7      260.84      289.32     85.71 o 
   2   6   7      149.76       79.63    103.90 o 
   3   6   7        6.63      120.28    120.28 o 
   4   6   7      418.24      351.44    135.51 o 
  -4   7   7       36.35       98.09    155.13 o 
  -3   7   7       72.22       87.58    120.25 o 
  -2   7   7     1078.48     1204.51    115.14 o 
  -1   7   7      627.45      693.29     87.49 o 
   0   7   7       43.64      107.58     47.27 o 
   1   7   7       15.49        0.00     78.40 o 
   2   7   7     1586.86     1440.97    142.38 o 
   3   7   7      508.65      653.60    128.78 o 
  -3   8   7      413.20      154.20    132.69 o 
  -2   8   7        4.21      102.88    102.88 o 
  -1   8   7       91.26      150.23     79.45 o 
   0   8   7    10556.80    10649.59   2195.90 o 
   1   8   7     1797.60     1666.01    133.46 o 
   2   8   7      142.19      200.81    115.24 o 
   3   8   7      133.41      175.85    128.49 o 
  -3   9   7      373.99      137.34    147.51 o 
  -2   9   7      541.93      508.42    114.18 o 
  -1   9   7      673.82      832.42    100.67 o 
   0   9   7        0.97       38.96     71.38 o 
   1   9   7      810.78      908.36    118.99 o 
   2   9   7     2571.91     2629.51    169.95 o 
   3   9   7      398.48      466.52    135.89 o 
  -3  10   7      924.37     1002.99    154.88 o 
  -2  10   7      155.81       93.10    107.17 o 
  -1  10   7     4300.59     4361.76    167.88 o 
   0  10   7        2.23       86.39     52.39 o 
   1  10   7     4271.78     4611.34    185.14 o 
   2  10   7      163.85       46.21    115.19 o 
   3  10   7     1886.16     1784.02    179.68 o 
  -3  11   7       37.64       87.30    141.54 o 
  -2  11   7       60.18       44.06    116.66 o 
  -1  11   7       53.79       98.53     93.77 o 
   0  11   7       89.30       17.65     60.49 o 
   1  11   7      112.49       48.61    103.66 o 
   2  11   7      181.39       65.22    119.64 o 
   3  11   7        7.05       24.72    133.06 o 
  -3  12   7      725.26      541.41    157.05 o 
  -2  12   7      535.83      627.10    135.83 o 
  -1  12   7     1539.58     1590.48    133.27 o 
   0  12   7      503.99      512.62    209.61 o 
   1  12   7     1052.75     1049.94    128.03 o 
   2  12   7      261.41      267.47    122.18 o 
   3  12   7      331.63      166.06    133.46 o 
  -3  13   7      235.63      314.23    140.94 o 
  -2  13   7     1685.46     1541.37    151.04 o 
  -1  13   7      117.42      195.50    113.34 o 
   0  13   7       34.02       74.99     70.76 o 
   1  13   7      224.44      500.90    113.12 o 
   2  13   7     2933.32     3078.52    188.75 o 
   3  13   7        9.33        6.10    131.21 o 
  -2  14   7      144.66      340.45    129.06 o 
  -1  14   7       14.05       77.81    111.12 o 
   0  14   7     3768.02     3540.39    722.72 o 
   1  14   7      411.92      444.06    121.40 o 
   2  14   7       92.88      241.14    134.03 o 
  -2  15   7      144.57      132.51    139.60 o 
  -1  15   7      668.48      727.59    143.20 o 
   0  15   7       30.28       58.53     84.15 o 
   1  15   7     1211.16      896.11    158.47 o 
   2  15   7      239.18      212.93    143.55 o 
  -2  16   7       10.82      442.57    127.23 o 
  -1  16   7       17.15      171.87    129.36 o 
   0  16   7      690.13      635.59    254.04 o 
   1  16   7      131.93      306.53    143.08 o 
   2  16   7       61.95        6.52    133.61 o 
  -2  17   7       11.22      143.76    150.38 o 
  -1  17   7     1214.78      826.50    161.65 o 
   0  17   7       16.00       25.01     96.28 o 
   1  17   7      589.99      599.39    159.39 o 
   2  17   7       77.60      295.29    133.02 o 
  -1  18   7       34.63      128.35    147.10 o 
   0  18   7      142.70       86.17    136.18 o 
   1  18   7       80.83       14.51    142.37 o 
   0  19   7       31.41       95.70    152.95 o 
  -4   0   8      458.22      217.48    184.48 o 
  -3   0   8      176.26      209.24    130.76 o 
  -2   0   8     4420.61     4419.06    159.20 o 
  -1   0   8    16959.86    16693.05    225.26 o 
   0   0   8     8908.94     9064.06    113.65 o 
   1   0   8        0.92        0.00     56.24 o 
   2   0   8     3251.12     3130.69    124.03 o 
   3   0   8     3543.24     3374.05    144.81 o 
   4   0   8       32.98       94.65     94.65 o 
  -4   1   8      102.62      270.78    166.39 o 
  -3   1   8       23.60       88.30    127.08 o 
  -2   1   8      185.10      116.02     92.36 o 
  -1   1   8      636.75      666.95     74.30 o 
   0   1   8     5120.95     5690.10    325.39 o 
   1   1   8      627.96      578.22     66.17 o 
   2   1   8      148.97      157.59     73.81 o 
   3   1   8       49.90       63.27     87.49 o 
   4   1   8        3.42      138.27     89.48 o 
  -4   2   8       96.07      118.95    164.28 o 
  -3   2   8     1078.41     1132.59    142.26 o 
  -2   2   8       57.44       15.52     90.15 o 
  -1   2   8     2427.14     2472.59    107.11 o 
   0   2   8     1747.88     1577.70     63.09 o 
   1   2   8     2691.28     2642.24    109.18 o 
   2   2   8      210.56      167.49     75.46 o 
   3   2   8     1139.54     1156.79    121.99 o 
   4   2   8      253.58      396.77     94.41 o 
  -4   3   8       10.47      113.53    158.76 o 
  -3   3   8      138.15      260.05    127.50 o 
  -2   3   8     1434.13     1417.76    115.69 o 
  -1   3   8     5774.21     5974.21    151.43 o 
   0   3   8     3362.11     3649.64    551.30 o 
   1   3   8      317.00      268.50     71.80 o 
   2   3   8     1856.46     1970.76    126.04 o 
   3   3   8      769.40      846.79    118.07 o 
   4   3   8      233.27      112.16    109.76 o 
  -4   4   8      108.91      160.78    157.70 o 
  -3   4   8      958.24     1121.22    142.13 o 
  -2   4   8      349.01      434.33    102.94 o 
  -1   4   8      948.69      954.32     90.45 o 
   0   4   8     6019.27     5684.88   1120.28 o 
   1   4   8     2484.03     2438.08    120.84 o 
   2   4   8     4428.80     4442.90    173.68 o 
   3   4   8        5.28       34.90     99.34 o 
   4   4   8      172.41      183.73    106.85 o 
  -4   5   8      197.43       81.62    156.98 o 
  -3   5   8      293.56      352.57    132.21 o 
  -2   5   8      349.83      211.73    103.92 o 
  -1   5   8     1123.25     1242.83     96.68 o 
   0   5   8     2453.26     2439.49    572.80 o 
   1   5   8     4820.00     4524.73    159.03 o 
   2   5   8      826.11      724.71    115.06 o 
   3   5   8      113.07      127.48    109.66 o 
   4   5   8        0.67      115.49    115.49 o 
  -4   6   8        1.81      124.30    149.39 o 
  -3   6   8      493.51      429.70    135.96 o 
  -2   6   8       54.01       37.60    103.15 o 
  -1   6   8       95.13       24.07     74.00 o 
   0   6   8     2072.87     2068.01    518.47 o 
   1   6   8      553.48      421.83     92.37 o 
   2   6   8      705.28      446.70    118.43 o 
   3   6   8       12.95       44.64    119.00 o 
  -3   7   8      435.01      334.25    141.19 o 
  -2   7   8      644.20      798.72    115.27 o 
  -1   7   8      102.42      140.87     82.26 o 
   0   7   8     3382.92     3339.82    707.58 o 
   1   7   8    12931.32    12557.49    267.31 o 
   2   7   8       52.41      100.51    112.05 o 
   3   7   8       14.61       86.90    120.03 o 
  -3   8   8       30.74      104.72    133.05 o 
  -2   8   8     1733.71     1515.80    139.96 o 
  -1   8   8     4025.68     4068.59    152.74 o 
   0   8   8       59.78       53.68     54.97 o 
   1   8   8      316.71      333.13     99.93 o 
   2   8   8     1843.27     2026.12    156.60 o 
   3   8   8      468.85      754.98    133.62 o 
  -3   9   8        0.77      406.76    131.27 o 
  -2   9   8     1955.23     1969.80    141.35 o 
  -1   9   8     2091.38     2287.57    138.53 o 
   0   9   8      590.65      582.13     69.20 o 
   1   9   8      307.03      345.30    105.01 o 
   2   9   8     3525.99     3913.00    196.18 o 
   3   9   8      436.72      543.86    129.06 o 
  -3  10   8      189.50      214.35    142.01 o 
  -2  10   8      223.40      166.32    116.01 o 
  -1  10   8       58.08       34.26    105.15 o 
   0  10   8       30.98       93.87     64.71 o 
   1  10   8      313.75      308.12    109.58 o 
   2  10   8        0.58      224.12    106.46 o 
   3  10   8       19.36       60.93    130.43 o 
  -3  11   8        5.81       23.68    137.88 o 
  -2  11   8     1310.21     1063.96    142.15 o 
  -1  11   8     2614.61     2705.61    154.63 o 
   0  11   8     2392.68     2421.80    462.19 o 
   1  11   8      278.06      118.94    117.24 o 
   2  11   8      697.72      944.49    137.56 o 
   3  11   8       88.52      164.87    131.66 o 
  -3  12   8        3.28      156.80    140.39 o 
  -2  12   8      804.90      640.47    145.60 o 
  -1  12   8     2068.74     2060.70    151.28 o 
   0  12   8        3.35       27.62     68.95 o 
   1  12   8       29.18      165.91    112.09 o 
   2  12   8     1100.87     1170.86    145.93 o 
   3  12   8      271.67      291.85    131.53 o 
  -3  13   8       37.40       60.99    155.56 o 
  -2  13   8      222.31      366.15    135.88 o 
  -1  13   8      927.07      875.98    136.60 o 
   0  13   8      566.51      673.04    107.50 o 
   1  13   8      596.10      785.94    130.51 o 
   2  13   8      200.62      176.88    134.60 o 
  -2  14   8      244.41       17.17    145.67 o 
  -1  14   8      323.51       75.65    133.84 o 
   0  14   8      429.91      325.32     85.91 o 
   1  14   8       47.65      109.65    132.05 o 
   2  14   8      139.12       77.03    135.30 o 
  -2  15   8       55.57      229.70    131.85 o 
  -1  15   8       23.71       73.62    136.69 o 
   0  15   8      591.34      595.07     92.85 o 
   1  15   8     1434.94     1132.67    166.79 o 
   2  15   8       27.56       26.00    142.83 o 
  -2  16   8       26.22       72.00    140.17 o 
  -1  16   8       59.98       17.67    133.40 o 
   0  16   8     1376.11     1107.07    209.01 o 
   1  16   8      856.47      852.64    157.04 o 
   2  16   8      110.82      359.24    115.57 o 
  -1  17   8        1.23        6.08    142.88 o 
   0  17   8      244.50      168.61    103.48 o 
   1  17   8      106.48      149.69    150.67 o 
  -1  18   8       40.58      117.87    144.03 o 
   0  18   8      697.85      458.73    197.41 o 
   1  18   8      460.27      676.15    146.34 o 
  -4   1   9       58.96      223.95    183.77 o 
  -3   1   9      188.61      281.26    143.48 o 
  -2   1   9       52.68       21.28     99.51 o 
  -1   1   9    12464.62    12501.08    218.17 o 
   0   1   9      149.08       78.69     43.65 o 
   1   1   9     5122.64     4697.04    140.83 o 
   2   1   9      269.34      327.88     79.21 o 
   3   1   9      888.82     1062.51    107.56 o 
   4   1   9      180.24      190.96     93.96 o 
  -4   2   9      134.88      400.07    172.89 o 
  -3   2   9      252.89      347.38    138.91 o 
  -2   2   9      875.61      783.52    119.79 o 
  -1   2   9      554.98      738.67     88.98 o 
   0   2   9     9801.70     9160.81   1229.18 o 
   1   2   9     4729.23     4653.76    143.48 o 
   2   2   9     1092.14     1025.39    108.90 o 
   3   2   9       12.64       98.20     87.98 o 
   4   2   9      207.88      155.15     99.14 o 
  -4   3   9       44.86      176.20    165.72 o 
  -3   3   9       31.10       40.12    131.04 o 
  -2   3   9     3973.95     3913.43    168.76 o 
  -1   3   9       80.24      242.30     75.62 o 
   0   3   9      741.32      687.05     64.76 o 
   1   3   9      925.38      973.22     90.46 o 
   2   3   9     3190.12     3344.53    150.12 o 
   3   3   9       33.12       59.26     95.54 o 
  -4   4   9       43.52       75.06    164.55 o 
  -3   4   9      182.03      443.25    129.84 o 
  -2   4   9      166.41      227.94    103.95 o 
  -1   4   9     1635.17     1701.70    106.76 o 
   0   4   9     3785.49     3370.12    594.85 o 
   1   4   9      654.89      729.10     95.55 o 
   2   4   9      180.43      137.00     95.10 o 
   3   4   9        3.21      102.61    102.61 o 
  -3   5   9        1.98       84.90    132.59 o 
  -2   5   9     4851.23     4796.40    182.13 o 
  -1   5   9       82.79      281.94     78.09 o 
   0   5   9     1332.18     1293.54    403.37 o 
   1   5   9      235.71      263.15     90.80 o 
   2   5   9     5626.59     5578.28    191.70 o 
   3   5   9      444.96      412.54    118.72 o 
  -3   6   9     1510.58     1381.61    167.38 o 
  -2   6   9      142.76      350.41    106.83 o 
  -1   6   9     1782.91     2044.19    128.38 o 
   0   6   9       98.36      234.63    107.40 o 
   1   6   9    11003.43    10668.05    240.72 o 
   2   6   9       52.15       80.84    104.06 o 
   3   6   9      222.98      232.78    114.17 o 
  -3   7   9        2.70      108.36    145.25 o 
  -2   7   9       17.31       65.33    107.05 o 
  -1   7   9     2319.97     2477.29    137.51 o 
   0   7   9      833.22      920.61    277.31 o 
   1   7   9      616.34      742.12    107.29 o 
   2   7   9     1082.66     1071.45    129.58 o 
   3   7   9       60.68      196.82    110.92 o 
  -3   8   9      815.36      692.75    158.11 o 
  -2   8   9      189.01      259.86    117.85 o 
  -1   8   9     1334.09     1325.68    123.05 o 
   0   8   9     1542.37     1614.48    277.30 o 
   1   8   9     1016.69      901.93    130.10 o 
   2   8   9      289.43      261.86    118.86 o 
   3   8   9      625.04      595.54    136.67 o 
  -3   9   9        3.06       41.04    142.37 o 
  -2   9   9      466.83      358.58    126.75 o 
  -1   9   9     1461.18     1545.61    134.40 o 
   0   9   9     2221.57     2006.58    378.24 o 
   1   9   9      331.90      371.57    115.32 o 
   2   9   9      218.11      150.29    131.55 o 
   3   9   9       71.03      241.44    124.78 o 
  -3  10   9        0.27       47.72    151.00 o 
  -2  10   9     1066.49      935.30    143.29 o 
  -1  10   9      153.94       68.97    104.18 o 
   0  10   9     5838.34     5803.62   1106.19 o 
   1  10   9      537.79      529.77    121.65 o 
   2  10   9      112.09      196.70    116.33 o 
   3  10   9      320.66      481.79    125.75 o 
  -3  11   9        3.93      133.39    151.95 o 
  -2  11   9       39.38      118.00    123.03 o 
  -1  11   9      957.94     1052.47    132.93 o 
   0  11   9        1.26       18.87    147.48 o 
   1  11   9       70.89       76.46    110.82 o 
   2  11   9        0.32      110.09    120.75 o 
   3  11   9       10.46      131.20    122.78 o 
  -3  12   9      173.83       67.52    157.58 o 
  -2  12   9        1.53       22.25    131.13 o 
  -1  12   9       43.58      122.54    122.54 o 
   0  12   9     3391.62     3462.32    413.72 o 
   1  12   9       54.15      122.59    117.52 o 
   2  12   9        0.19       62.49    124.89 o 
   3  12   9      519.10      480.80    137.55 o 
  -2  13   9      102.53       63.21    137.02 o 
  -1  13   9     1960.38     2122.67    158.40 o 
   0  13   9       17.91      102.10    131.84 o 
   1  13   9      823.35     1044.47    141.58 o 
   2  13   9       15.36      139.73    128.86 o 
  -2  14   9       17.91       59.01    139.18 o 
  -1  14   9      444.01      382.64    145.41 o 
   0  14   9       37.86       95.18    159.01 o 
   1  14   9     1012.86     1234.20    161.00 o 
   2  14   9      560.13      404.83    146.38 o 
  -2  15   9      241.10       78.33    151.38 o 
  -1  15   9        9.98       58.59    134.08 o 
   0  15   9       48.07      127.42     99.97 o 
   1  15   9      193.90      190.77    134.20 o 
   2  15   9      367.39      284.62    141.12 o 
  -1  16   9       84.76       24.21    141.73 o 
   0  16   9      104.95      181.00     98.95 o 
   1  16   9      353.57      560.13    146.89 o 
  -1  17   9        6.83       31.04    144.27 o 
   0  17   9      133.92      103.07     99.13 o 
   1  17   9      231.02      107.18    147.02 o 
   0  18   9      343.81      336.64    153.08 o 
  -3   0  10      825.63      486.31    163.77 o 
  -2   0  10      606.63      571.13    126.82 o 
  -1   0  10      518.50      569.76     84.38 o 
   0   0  10    13328.01    12717.72    158.64 o 
   1   0  10      332.63      315.02     73.51 o 
   2   0  10     3291.50     3520.25    143.04 o 
   3   0  10      153.67      100.23     87.96 o 
  -3   1  10      241.31      168.20    161.11 o 
  -2   1  10      217.92      309.94    110.93 o 
  -1   1  10        0.79       92.20     78.32 o 
   0   1  10      753.72      806.16     60.09 o 
   1   1  10      887.97      792.89     92.55 o 
   2   1  10      585.00      529.88     98.88 o 
   3   1  10      118.05      107.34     96.65 o 
  -3   2  10      577.40      465.54    168.26 o 
  -2   2  10      266.93      293.16    110.72 o 
  -1   2  10       41.75       15.01     84.11 o 
   0   2  10     3177.73     3209.03    368.59 o 
   1   2  10      231.33      244.68     84.95 o 
   2   2  10      162.16      179.86     86.74 o 
   3   2  10      716.48      831.91    107.22 o 
  -3   3  10      928.79      888.75    160.69 o 
  -2   3  10       47.78      219.56    111.33 o 
  -1   3  10       75.22        7.67     88.00 o 
   0   3  10     3492.29     3372.08    440.93 o 
   1   3  10     5971.88     5721.25    174.48 o 
   2   3  10        3.76        4.25     81.24 o 
   3   3  10        6.85      158.78    102.94 o 
  -3   4  10      378.94      361.73    150.02 o 
  -2   4  10     2210.28     2191.08    161.52 o 
  -1   4  10     8789.95     8480.50    210.76 o 
   0   4  10       44.82       16.08     55.94 o 
   1   4  10      565.79      680.15     91.54 o 
   2   4  10       13.51      158.25     88.46 o 
   3   4  10     1510.16     1650.90    132.34 o 
  -3   5  10      161.47       73.11    150.67 o 
  -2   5  10     2436.09     2497.99    163.36 o 
  -1   5  10      500.36      350.41    107.21 o 
   0   5  10      365.90      378.21    114.91 o 
   1   5  10      141.22       90.76     90.76 o 
   2   5  10     1652.43     1626.59    133.53 o 
   3   5  10        2.29       10.09    103.38 o 
  -3   6  10       36.16       24.25    152.52 o 
  -2   6  10      125.17      134.08    120.74 o 
  -1   6  10     1673.15     1628.94    122.19 o 
   0   6  10     2440.87     2082.62    566.76 o 
   1   6  10      213.38      281.44     94.10 o 
   2   6  10      675.74      489.26    119.10 o 
   3   6  10      254.61      157.72    117.29 o 
  -3   7  10       90.77        0.00    148.61 o 
  -2   7  10     2030.48     2085.27    165.72 o 
  -1   7  10     1672.75     1844.40    134.90 o 
   0   7  10     2247.20     2186.00    550.95 o 
   1   7  10      582.83      485.43    113.50 o 
   2   7  10     2897.95     3280.27    170.66 o 
   3   7  10       38.51       76.25    114.25 o 
  -3   8  10       14.25      155.05    155.05 o 
  -2   8  10      835.06      647.45    147.32 o 
  -1   8  10     1587.02     1749.15    139.70 o 
   0   8  10     2635.20     2676.18    501.64 o 
   1   8  10     2132.44     1928.52    153.50 o 
   2   8  10      579.01      503.55    137.73 o 
   3   8  10      303.45      442.01    116.42 o 
  -3   9  10      235.81      251.50    147.84 o 
  -2   9  10      407.29      361.79    136.26 o 
  -1   9  10     1616.46     1559.05    135.94 o 
   0   9  10      471.20      497.27    130.19 o 
   1   9  10     4034.17     4265.17    192.11 o 
   2   9  10      929.57      719.10    146.71 o 
   3   9  10       83.37      128.03    128.03 o 
  -3  10  10       59.31       12.36    150.33 o 
  -2  10  10      102.99      273.82    123.93 o 
  -1  10  10      197.75      153.05    112.28 o 
   0  10  10       14.74        5.26     75.66 o 
   1  10  10      374.50      302.97    121.65 o 
   2  10  10      334.36      310.61    132.24 o 
   3  10  10       37.27      109.30    120.54 o 
  -3  11  10      369.73      218.35    160.12 o 
  -2  11  10      165.38      253.89    136.51 o 
  -1  11  10      562.62      707.57    123.21 o 
   0  11  10     1251.77     1297.65    185.20 o 
   1  11  10     3309.77     3508.58    188.02 o 
   2  11  10        6.38       73.42    128.01 o 
   3  11  10      117.77       57.64    132.18 o 
  -2  12  10      318.04      203.21    151.10 o 
  -1  12  10      186.22      264.63    121.39 o 
   0  12  10     2316.86     2472.90    517.56 o 
   1  12  10      472.58      163.35    151.86 o 
   2  12  10       40.89       56.07    116.74 o 
  -2  13  10      811.48     1006.59    151.74 o 
  -1  13  10      719.77      766.30    151.02 o 
   0  13  10       54.43      144.56    212.39 o 
   1  13  10      350.78      168.98    135.37 o 
   2  13  10      319.07      208.35    147.96 o 
  -2  14  10       11.14      103.37    142.96 o 
  -1  14  10      133.79      286.93    133.91 o 
   0  14  10      871.49      842.40    109.08 o 
   1  14  10      238.06      294.63    140.42 o 
   2  14  10        1.13      140.01    127.26 o 
  -2  15  10      352.80      228.11    157.79 o 
  -1  15  10      285.01      278.40    145.78 o 
   0  15  10      531.51      566.74    131.00 o 
   1  15  10      107.76       27.46    134.94 o 
   2  15  10      433.12      528.97    135.02 o 
  -1  16  10      733.33      732.75    160.01 o 
   0  16  10       48.39       84.57    173.99 o 
   1  16  10      442.34      133.21    160.34 o 
  -1  17  10        7.21      132.61    146.33 o 
   0  17  10       50.89      143.77     96.73 o 
  -3   1  11       95.16      105.88    155.18 o 
  -2   1  11     4321.07     4025.75    194.63 o 
  -1   1  11       21.72       24.96     86.00 o 
   0   1  11     1345.84     1409.34    106.69 o 
   1   1  11     1879.92     1963.35    122.05 o 
   2   1  11     2906.96     2759.37    150.71 o 
   3   1  11       43.58       93.55     94.71 o 
  -3   2  11     1085.38     1114.83    188.17 o 
  -2   2  11      539.13      515.53    124.64 o 
  -1   2  11        3.56       97.38     91.49 o 
   0   2  11      156.32      144.58     58.20 o 
   1   2  11     6468.19     6338.12    187.90 o 
   2   2  11     1583.10     1699.95    119.01 o 
   3   2  11        1.67      105.60    105.60 o 
  -3   3  11       25.49        0.00    157.34 o 
  -2   3  11      391.44      362.70    127.11 o 
  -1   3  11     4512.20     4641.64    177.66 o 
   0   3  11      611.09      695.09     77.58 o 
   1   3  11      299.19      387.75     93.65 o 
   2   3  11      466.99      442.27     97.32 o 
   3   3  11      672.03      627.63    118.96 o 
  -3   4  11      230.32      178.05    166.70 o 
  -2   4  11       80.60       79.61    122.21 o 
  -1   4  11     1535.60     1761.66    131.78 o 
   0   4  11     2460.56     2461.96    618.16 o 
   1   4  11     1548.17     1488.57    115.39 o 
   2   4  11        6.92      232.64     95.56 o 
   3   4  11        8.20       66.31    108.04 o 
  -3   5  11        7.78       85.11    151.42 o 
  -2   5  11       32.86      112.51    125.52 o 
  -1   5  11     5702.78     6179.65    196.58 o 
   0   5  11     2192.70     2093.01    425.99 o 
   1   5  11     1475.21     1426.04    120.92 o 
   2   5  11       21.10        9.79     96.31 o 
   3   5  11      280.25      271.31    117.23 o 
  -3   6  11       60.84        0.00    159.25 o 
  -2   6  11     1400.31     1202.50    151.28 o 
  -1   6  11      525.90      543.44    114.62 o 
   0   6  11     9908.63     9953.43   2230.05 o 
   1   6  11       89.67       49.92    105.44 o 
   2   6  11      824.33      973.33    124.55 o 
   3   6  11      440.23      393.87    123.30 o 
  -3   7  11        3.18       38.79    150.21 o 
  -2   7  11      197.82       93.36    130.96 o 
  -1   7  11      275.19      109.98    111.57 o 
   0   7  11      111.97       75.81     67.24 o 
   1   7  11       48.52       31.54    101.41 o 
   2   7  11      339.66      414.70    110.23 o 
   3   7  11      172.97      110.76    108.46 o 
  -3   8  11      163.44      438.20    150.02 o 
  -2   8  11      355.37      117.23    150.12 o 
  -1   8  11      186.46      202.23    117.04 o 
   0   8  11     2126.30     2173.15    471.00 o 
   1   8  11      241.42      319.79    104.35 o 
   2   8  11        0.53      145.59    113.39 o 
   3   8  11      464.84      669.21    129.31 o 
  -3   9  11       10.47       19.32    156.55 o 
  -2   9  11      425.69      409.72    144.17 o 
  -1   9  11     2047.40     2169.64    159.09 o 
   0   9  11     1488.87     1500.41    380.84 o 
   1   9  11      827.00      759.52    134.46 o 
   2   9  11        4.99      202.53    108.73 o 
   3   9  11      592.24      789.22    130.13 o 
  -3  10  11     1420.75     1268.83    183.85 o 
  -2  10  11       86.46      430.21    130.01 o 
  -1  10  11       18.96       79.42    117.76 o 
   0  10  11       88.98       36.97     78.04 o 
   1  10  11     2199.83     2451.87    169.78 o 
   2  10  11     1456.70     1616.43    164.93 o 
  -2  11  11      155.23      219.84    146.42 o 
  -1  11  11      227.56      197.76    129.76 o 
   0  11  11      283.44      328.09     90.98 o 
   1  11  11      166.96      117.69    133.82 o 
   2  11  11       17.08      358.00    118.78 o 
  -2  12  11        8.32      157.73    142.05 o 
  -1  12  11      264.26      256.44    140.63 o 
   0  12  11      531.40      595.91    155.11 o 
   1  12  11      906.97      990.59    148.37 o 
   2  12  11      241.45      104.75    142.22 o 
  -2  13  11      464.69      654.74    159.18 o 
  -1  13  11       85.91       88.49    144.82 o 
   0  13  11      740.05      726.60    295.89 o 
   1  13  11      111.74       98.56    136.13 o 
   2  13  11      785.88      702.52    158.15 o 
  -2  14  11      181.79      168.95    156.71 o 
  -1  14  11      632.15      766.38    148.99 o 
   0  14  11      689.44      707.15    103.67 o 
   1  14  11      197.33      309.72    141.60 o 
   2  14  11      133.49      180.83    137.33 o 
  -1  15  11      301.31      455.35    159.60 o 
   0  15  11        2.76       73.36     96.41 o 
   1  15  11       18.61       20.57    137.10 o 
  -1  16  11        0.55      152.42    152.42 o 
   0  16  11      471.11      603.09    105.19 o 
   1  16  11      116.76       13.88    149.25 o 
  -3   0  12      834.27      844.11    168.03 o 
  -2   0  12      546.01      441.28    131.37 o 
  -1   0  12     6330.85     6333.89    199.63 o 
   0   0  12      310.19      304.09    177.72 o 
   1   0  12     2099.35     2328.26    133.79 o 
   2   0  12      193.63      256.13     96.19 o 
   3   0  12     1507.44     1646.53    134.24 o 
  -3   1  12      142.29      259.30    168.38 o 
  -2   1  12      913.88      683.46    132.14 o 
  -1   1  12       68.12       74.83    105.45 o 
   0   1  12       19.34       51.69     78.82 o 
   1   1  12     1000.06      953.53    112.81 o 
   2   1  12     1115.54      964.47    125.52 o 
   3   1  12       18.31        0.00    107.37 o 
  -3   2  12      343.55      402.58    173.45 o 
  -2   2  12      788.25      719.39    158.24 o 
  -1   2  12      228.69      142.28    111.45 o 
   0   2  12     1910.96     2030.12    269.46 o 
   1   2  12     1889.03     1867.53    125.20 o 
   2   2  12      358.03      349.68    108.17 o 
   3   2  12      273.13      375.06    109.91 o 
  -3   3  12      406.45      332.62    179.99 o 
  -2   3  12     1391.89     1411.88    168.70 o 
  -1   3  12      155.72       48.22    114.29 o 
   0   3  12     1340.31     1347.82    163.91 o 
   1   3  12      740.72      712.36    111.84 o 
   2   3  12     1765.96     1833.40    145.66 o 
   3   3  12      127.50       59.51    105.90 o 
  -3   4  12      232.30       49.39    178.89 o 
  -2   4  12      195.05      302.06    129.38 o 
  -1   4  12     1387.34     1413.67    144.81 o 
   0   4  12     6578.62     6750.56    721.71 o 
   1   4  12      420.02      266.96    101.34 o 
   2   4  12      185.12       28.83    108.64 o 
   3   4  12        4.09       32.99     98.51 o 
  -3   5  12      164.76       28.03    168.46 o 
  -2   5  12        1.86       87.78    135.57 o 
  -1   5  12      892.92      705.50    136.21 o 
   0   5  12      345.41      393.39    115.17 o 
   1   5  12     2711.54     2530.87    154.93 o 
   2   5  12       70.04      245.44     95.95 o 
   3   5  12      348.75      271.79    114.27 o 
  -3   6  12       40.96      319.38    161.01 o 
  -2   6  12       52.65      129.69    141.21 o 
  -1   6  12      479.39      531.21    124.70 o 
   0   6  12     1400.81     1428.30    140.74 o 
   1   6  12      343.70      465.26    105.48 o 
   2   6  12      110.79      192.89    108.50 o 
   3   6  12        7.93       34.90    106.39 o 
  -3   7  12      471.35      336.95    179.16 o 
  -2   7  12        8.13      160.50    140.07 o 
  -1   7  12     1861.45     1896.59    158.57 o 
   0   7  12      370.14      408.85     79.83 o 
   1   7  12     1485.99     1463.78    142.03 o 
   2   7  12       10.33       16.25    113.66 o 
   3   7  12      304.86      331.82    118.50 o 
  -3   8  12       40.57       81.80    155.71 o 
  -2   8  12      153.36        6.02    145.54 o 
  -1   8  12     3099.75     3438.51    187.40 o 
   0   8  12       26.14       99.29    133.89 o 
   1   8  12      511.31      733.75    121.89 o 
   2   8  12        0.68      117.44    122.14 o 
   3   8  12      407.28      441.47    118.77 o 
  -2   9  12     1796.45     1739.67    176.69 o 
  -1   9  12     1138.32     1012.28    154.05 o 
   0   9  12       37.17       22.62     83.10 o 
   1   9  12      457.66      383.68    130.82 o 
   2   9  12      914.29      902.62    140.24 o 
  -2  10  12        4.29       49.30    145.14 o 
  -1  10  12      381.24      118.85    135.49 o 
   0  10  12      807.01      876.55     97.86 o 
   1  10  12      134.35       61.01    130.84 o 
   2  10  12        3.48      117.59    118.12 o 
  -2  11  12     1662.76     1350.72    191.32 o 
  -1  11  12      145.47       29.13    146.18 o 
   0  11  12      139.67       40.55    278.63 o 
   1  11  12        2.69      124.45    124.45 o 
   2  11  12     2451.82     2491.59    176.52 o 
  -2  12  12        4.85      120.33    157.59 o 
  -1  12  12     1089.88     1229.20    161.00 o 
   0  12  12      161.20      192.97    117.07 o 
   1  12  12      760.27      509.62    156.59 o 
   2  12  12       89.50      217.36    126.38 o 
  -2  13  12       19.54       83.15    150.11 o 
  -1  13  12      278.32      221.65    145.41 o 
   0  13  12      199.95      197.25     95.64 o 
   1  13  12      728.23      771.68    147.62 o 
   2  13  12      345.05      503.18    132.66 o 
  -1  14  12      560.87      648.49    162.58 o 
   0  14  12       28.83       34.09    121.07 o 
   1  14  12      371.67      261.81    152.98 o 
  -1  15  12      161.53      147.27    149.46 o 
   0  15  12      106.10      176.48    146.75 o 
   1  15  12     1317.04     1373.34    165.46 o 
   0  16  12     1271.89     1151.48    123.67 o 
  -3   1  13        0.90      184.61    184.61 o 
  -2   1  13      322.03      479.35    145.19 o 
  -1   1  13     4051.62     4243.66    195.89 o 
   0   1  13     2048.23     2077.13    103.19 o 
   1   1  13      165.08      199.00    107.00 o 
   2   1  13      831.26      806.46    129.24 o 
   3   1  13      277.66      198.49    103.83 o 
  -3   2  13      165.31       14.92    182.34 o 
  -2   2  13     1658.81     1691.85    180.48 o 
  -1   2  13      854.31      854.52    134.89 o 
   0   2  13      302.21      398.92     76.75 o 
   1   2  13      981.19      876.48    126.16 o 
   2   2  13     1014.99     1159.03    125.14 o 
   3   2  13      880.86      901.05    120.58 o 
  -3   3  13      251.70       97.59    187.72 o 
  -2   3  13     1186.32     1168.07    171.27 o 
  -1   3  13      102.91      121.44    121.44 o 
   0   3  13     1572.16     1576.01     98.16 o 
   1   3  13     2891.26     3052.00    159.13 o 
   2   3  13      400.60      339.53    114.37 o 
   3   3  13        1.63        4.62     99.12 o 
  -3   4  13        3.11      307.46    172.12 o 
  -2   4  13       35.87      151.36    151.36 o 
  -1   4  13      300.41      151.89    129.29 o 
   0   4  13      201.37       93.10    105.39 o 
   1   4  13      102.76       81.56    101.89 o 
   2   4  13       42.50      110.79    110.79 o 
   3   4  13      142.07       65.75    108.15 o 
  -3   5  13       36.17      187.44    187.44 o 
  -2   5  13      860.43      762.85    165.54 o 
  -1   5  13       58.31      176.11    115.47 o 
   0   5  13      922.39      998.31    236.12 o 
   1   5  13     1856.50     1920.47    153.26 o 
   2   5  13      210.91      276.93    112.39 o 
   3   5  13      156.06      153.11    109.53 o 
  -3   6  13      842.12      685.54    187.21 o 
  -2   6  13      447.82      472.39    151.06 o 
  -1   6  13       99.95       55.93    132.54 o 
   0   6  13     2917.19     2765.02    504.17 o 
   1   6  13     2801.55     2520.83    168.26 o 
   2   6  13     1087.80      855.96    138.80 o 
   3   6  13        3.12        9.74    108.22 o 
  -3   7  13       62.83       14.54    176.15 o 
  -2   7  13       14.07       96.16    160.54 o 
  -1   7  13      182.39      318.31    127.84 o 
   0   7  13      291.85      364.13     83.38 o 
   1   7  13       18.55        5.65    119.20 o 
   2   7  13      243.75      309.80    116.44 o 
  -2   8  13        0.30      158.71    158.71 o 
  -1   8  13      294.58      248.94    134.69 o 
   0   8  13       83.50      202.46    129.35 o 
   1   8  13     1940.86     1784.65    149.53 o 
   2   8  13      231.13      356.67    127.08 o 
  -2   9  13      106.17      324.05    146.63 o 
  -1   9  13      875.70      885.74    148.96 o 
   0   9  13     1122.39     1015.48    193.28 o 
   1   9  13      726.80      590.82    146.44 o 
   2   9  13       21.77      153.67    111.05 o 
  -2  10  13      978.86      932.67    173.41 o 
  -1  10  13      289.96      440.16    149.31 o 
   0  10  13     1581.43     1635.45    231.02 o 
   1  10  13      169.30      130.05    134.41 o 
   2  10  13      548.63      508.85    132.59 o 
  -2  11  13       21.44       91.89    150.21 o 
  -1  11  13       14.29      246.31    141.26 o 
   0  11  13       88.58       57.53     98.07 o 
   1  11  13       14.40      134.73    134.73 o 
   2  11  13      176.38       17.51    135.41 o 
  -2  12  13      558.68      237.26    169.35 o 
  -1  12  13      355.55      163.35    153.40 o 
   0  12  13      827.61      914.15    265.10 o 
   1  12  13       16.00      148.38    148.38 o 
  -1  13  13     1337.33     1157.84    176.00 o 
   0  13  13      336.67      316.78    140.49 o 
   1  13  13       43.95      183.80    131.29 o 
  -1  14  13       36.55      181.57    152.12 o 
   0  14  13      194.23      149.69    105.75 o 
   1  14  13      180.71      245.57    144.66 o 
   0  15  13      229.16      385.36    178.46 o 
  -3   0  14       16.38       75.59    173.99 o 
  -2   0  14       10.36       71.79    148.10 o 
  -1   0  14       93.26       17.06    126.29 o 
   0   0  14     6988.56     6915.91    166.88 o 
   1   0  14        6.75       88.11    115.13 o 
   2   0  14      192.70      319.94    115.97 o 
   3   0  14       12.49        4.62    104.25 o 
  -3   1  14      380.25      324.28    190.09 o 
  -2   1  14      195.89      311.82    156.55 o 
  -1   1  14     1391.15     1338.34    145.41 o 
   0   1  14        1.10       60.71     83.23 o 
   1   1  14      134.07      420.31    112.62 o 
   2   1  14      131.89       59.87    112.01 o 
   3   1  14      155.08       41.59    109.43 o 
  -3   2  14      592.48      775.69    192.40 o 
  -2   2  14      180.28      170.71    170.71 o 
  -1   2  14      669.48      185.99    144.04 o 
   0   2  14     2742.41     2699.68    186.26 o 
   1   2  14      194.90      225.10    114.84 o 
   2   2  14        1.18      111.82    111.82 o 
   3   2  14      174.37      152.58    112.39 o 
  -3   3  14      185.91       15.76    197.54 o 
  -2   3  14        2.96      162.65    162.65 o 
  -1   3  14     1739.24     2011.03    169.81 o 
   0   3  14      403.15      369.52     85.58 o 
   1   3  14     1157.47     1233.96    137.03 o 
   2   3  14      641.89      750.55    120.85 o 
  -3   4  14      361.26      134.23    192.31 o 
  -2   4  14      183.54      102.48    162.70 o 
  -1   4  14      897.99     1093.99    156.64 o 
   0   4  14      522.54      574.03    120.80 o 
   1   4  14     2294.57     2612.47    157.51 o 
   2   4  14      295.43      278.20    112.87 o 
  -2   5  14      640.16      473.03    179.68 o 
  -1   5  14      189.09      282.48    128.17 o 
   0   5  14       33.37       89.91    119.70 o 
   1   5  14        3.43       50.10    116.04 o 
   2   5  14     1580.69     1401.14    147.96 o 
  -2   6  14        5.14       68.63    156.28 o 
  -1   6  14      374.35      431.41    141.08 o 
   0   6  14        7.68       87.87     87.87 o 
   1   6  14      181.15       74.21    122.05 o 
   2   6  14      166.97        5.36    115.89 o 
  -2   7  14     1570.13     1483.51    194.76 o 
  -1   7  14        5.90       92.18    135.04 o 
   0   7  14      395.90      366.62    155.99 o 
   1   7  14       37.84      125.30    125.30 o 
   2   7  14     2121.52     1972.99    162.06 o 
  -2   8  14       10.35      173.51    173.51 o 
  -1   8  14       14.76      145.84    145.84 o 
   0   8  14     2862.27     3041.94    724.80 o 
   1   8  14     1187.44     1481.62    154.93 o 
   2   8  14       11.83       77.56    117.26 o 
  -2   9  14      318.05      116.74    175.48 o 
  -1   9  14     1471.16     1669.94    177.48 o 
   0   9  14      148.39       40.50     98.74 o 
   1   9  14      376.64      312.73    142.10 o 
   2   9  14       35.63      112.20    123.97 o 
  -2  10  14      156.28       20.58    173.47 o 
  -1  10  14      310.22      287.38    156.81 o 
   0  10  14       84.05       40.03     95.33 o 
   1  10  14       94.72       43.75    130.95 o 
   2  10  14        6.38        5.66    118.29 o 
  -1  11  14      809.58      601.82    179.68 o 
   0  11  14       33.79       31.07     98.30 o 
   1  11  14     1530.92     1225.67    166.20 o 
  -1  12  14      173.01      288.13    158.25 o 
   0  12  14      820.47      820.48    141.76 o 
   1  12  14      159.61      212.14    139.52 o 
  -1  13  14        4.56      162.79    162.79 o 
   0  13  14        9.17       15.80    102.82 o 
   1  13  14      313.49      298.21    145.25 o 
  -2   1  15      124.47      312.13    156.70 o 
  -1   1  15        3.24       18.81    131.67 o 
   0   1  15      692.72      837.82    184.30 o 
   1   1  15     3638.18     4088.84    188.16 o 
   2   1  15      203.23      426.93    115.11 o 
  -2   2  15      374.24      345.30    178.01 o 
  -1   2  15      544.72      335.96    158.24 o 
   0   2  15      576.12      478.44    102.35 o 
   1   2  15      288.83      384.08    125.53 o 
   2   2  15     1600.55     1441.98    151.81 o 
  -2   3  15      512.49      762.99    179.31 o 
  -1   3  15     1094.32     1152.37    165.97 o 
   0   3  15      452.96      418.39    120.69 o 
   1   3  15       37.62       39.84    115.99 o 
   2   3  15      948.02      918.24    136.81 o 
  -2   4  15        1.38      116.94    172.02 o 
  -1   4  15       88.22      187.24    140.43 o 
   0   4  15      361.98      460.00     95.09 o 
   1   4  15       82.09       34.53    122.17 o 
   2   4  15        0.74      122.12    112.51 o 
  -2   5  15      746.89      754.31    183.08 o 
  -1   5  15     1522.60     1495.88    189.43 o 
   0   5  15      822.17      958.21    371.60 o 
   1   5  15      637.97      449.94    138.61 o 
   2   5  15      419.32      460.41    123.24 o 
  -2   6  15      680.33      526.74    195.49 o 
  -1   6  15     3196.65     3182.05    217.51 o 
   0   6  15       44.70       94.87     89.42 o 
   1   6  15        1.01      142.45    117.25 o 
   2   6  15      396.91      605.04    120.33 o 
  -2   7  15        6.25       51.08    179.70 o 
  -1   7  15       52.77      112.02    154.66 o 
   0   7  15      313.79      249.83     99.89 o 
   1   7  15     1179.31     1043.30    149.05 o 
   2   7  15       36.78      123.65    123.65 o 
  -2   8  15      157.01      195.99    174.66 o 
  -1   8  15      122.99      167.50    167.50 o 
   0   8  15     1225.79     1260.94    180.50 o 
   1   8  15      113.59      202.00    133.72 o 
   2   8  15      122.28       71.28    117.24 o 
  -2   9  15        2.39      339.17    165.63 o 
  -1   9  15       17.38       33.39    158.59 o 
   0   9  15      379.83      375.20    160.12 o 
   1   9  15      733.49      781.65    142.55 o 
  -1  10  15       30.14      114.11    154.10 o 
   0  10  15     1227.08     1189.08    117.92 o 
   1  10  15      692.15      551.84    151.04 o 
  -1  11  15       88.02       60.74    141.71 o 
   0  11  15       97.29       29.68    107.70 o 
   1  11  15       46.36       50.56    129.25 o 
   0  12  15      517.81      458.92    207.94 o 
  -2   0  16       12.71      257.32    167.83 o 
  -1   0  16      335.00      113.48    159.25 o 
   0   0  16       17.80       22.80     96.10 o 
   1   0  16     4839.58     5218.19    233.16 o 
   2   0  16      716.55      550.98    149.00 o 
  -2   1  16      465.24      502.29    172.41 o 
  -1   1  16      363.66      425.82    159.28 o 
   0   1  16      888.87      949.08    111.65 o 
   1   1  16       37.05        6.02    132.31 o 
   2   1  16      200.68      226.02    130.09 o 
  -2   2  16        1.46      380.52    168.13 o 
  -1   2  16      373.59      457.70    158.92 o 
   0   2  16      946.58     1088.85    111.87 o 
   1   2  16      116.68        6.03    142.44 o 
   2   2  16       65.69       60.19    126.40 o 
  -2   3  16     1161.78      914.61    211.17 o 
  -1   3  16       12.89       61.98    159.65 o 
   0   3  16      626.58      570.79    107.97 o 
   1   3  16      163.01      187.21    127.38 o 
   2   3  16     1044.38     1106.29    144.91 o 
  -2   4  16      414.13      139.06    194.85 o 
  -1   4  16      107.24      110.92    155.00 o 
   0   4  16     2878.00     2744.21    450.26 o 
   1   4  16      506.14      624.35    126.12 o 
   2   4  16      213.82       10.86    126.79 o 
  -2   5  16      104.66      131.39    181.51 o 
  -1   5  16     1133.94     1197.31    176.96 o 
   0   5  16      116.60      173.40    104.14 o 
   1   5  16      105.40        6.10    139.36 o 
   2   5  16        9.15       76.02    112.61 o 
  -2   6  16        0.62       69.38    171.44 o 
  -1   6  16       35.78      164.58    164.58 o 
   0   6  16      687.90      629.50    110.51 o 
   1   6  16        9.71       79.75    123.15 o 
  -1   7  16     1857.66     1957.78    192.76 o 
   0   7  16      293.60      316.87    100.07 o 
   1   7  16      527.96      574.23    131.42 o 
  -1   8  16      198.52      181.23    181.23 o 
   0   8  16      844.53      875.64    108.09 o 
   1   8  16      821.73      925.25    145.76 o 
  -1   9  16        5.19      195.91    155.86 o 
   0   9  16      160.18      214.20    101.94 o 
   1   9  16      349.99      162.11    143.55 o 
  -1  10  16        4.66      118.83    173.92 o 
   0  10  16      195.41      231.32    108.49 o 
  -2   1  17      613.43      844.07    184.59 o 
  -1   1  17      235.51      474.37    165.16 o 
   0   1  17      479.19      415.56    108.73 o 
   1   1  17      102.68       64.11    140.75 o 
  -1   2  17     1451.04     1662.51    190.85 o 
   0   2  17      359.67      314.83    244.45 o 
   1   2  17       51.17       95.53    137.34 o 
  -1   3  17      534.65      387.48    169.76 o 
   0   3  17      100.70       24.40    110.57 o 
   1   3  17     1246.67     1318.32    166.98 o 
  -1   4  17       82.92      198.22    156.24 o 
   0   4  17      263.82      331.61    103.14 o 
   1   4  17      385.00      448.40    152.24 o 
  -1   5  17       85.50      154.41    168.46 o 
   0   5  17      968.20      858.75    119.24 o 
   1   5  17     2039.34     2015.84    185.35 o 
  -1   6  17      589.21      477.48    177.97 o 
   0   6  17     1549.45     1655.65    131.23 o 
   1   6  17       74.36      169.70    135.53 o 
  -1   7  17       40.48      183.12    165.63 o 
   0   7  17      213.86      336.36    134.36 o 
   1   7  17      199.33      119.14    141.72 o 
   0   8  17      557.50      376.07    123.73 o 
  -1   0  18      166.54      178.20    157.49 o 
   0   0  18     2636.53     2472.24    149.89 o 
   1   0  18      586.57      608.52    157.09 o 
  -1   1  18      556.05      646.98    178.02 o 
   0   1  18      560.51      357.13    124.81 o 
   1   1  18       17.08       60.22    149.79 o 
  -1   2  18      166.73      179.55    179.55 o 
   0   2  18      109.10       98.39    173.38 o 
   1   2  18      132.47        6.64    149.47 o 
  -1   3  18     1201.03     1260.30    201.92 o 
   0   3  18      523.75      157.37    126.04 o 
   1   3  18       71.16      203.36    146.57 o 
  -1   4  18        2.59       61.24    179.20 o 
   0   4  18       10.21      102.16    107.00 o 
   0   5  18      461.89      535.28    290.59 o 
   0   6  18       55.48      196.08    112.95 o 
                                                 
